# Supplementary material for: Ethnic Related Selection for an ADH Class I Variant within East Asia
Source: PLoS One. 2008 Apr 2;3(4):e1881. doi: 10.1371/journal.pone.0001881 (PMC2268739; doi:10.1371/journal.pone.0001881)
Supplement: Table S1 — Haplotype frequencies of the ADH region in Asian populations (0.73 MB XLS) [file pone.0001881.s001.xls]

## Sheet: Sheet1
Table S1 Haplotype frequencies of the ADH region in Asian populations
Haplotypes																														Populations
rs1230025	rs975833	rs4147532	rs1229966	rs1042026	rs2066701	rs2075633	rs4147536	rs1229984	rs6810842	rs3811801	rs698	rs1693482	rs1693425	rs2241894	rs980972	rs4513578	rs10017136	rs10516439	rs2646012	rs1442487	rs17028973	rs2083687	rs729147	rs284786	rs2851011	rs1154458	rs971074	rs1573496	rs1154469	DRU	ASH	SAM	FIN	KMZ	KTY	KAZ*	YAK	UIG*	MVF*	KOR	JPN	BQH*	QMR*	KHG*	PHO*	WUU*	HKA	CHT	CHS
A	G	C	A	T	G	A	C	A	G	G	T	C	C	T	C	A	A	G	G	G	A	T	G	T	T	C	T	C	A	29	16	10
A	C	T	G	C	A	G	C	G	G	G	T	C	C	C	C	G	C	C	C	A	G	G	A	A	C	G	C	G	A	19	1	2		3	8
A	G	C	A	T	G	A	C	G	G	G	C	T	T	T	A	A	A	G	C	G	A	T	A	T	C	G	C	G	A	12	12		4	11	9		1
A	G	C	A	T	G	A	C	G	T	G	T	C	C	T	C	A	A	G	G	G	A	T	G	T	T	G	C	G	A	8	3		1		2		1			3	1								1
A	C	T	G	C	A	G	C	G	G	G	T	C	C	C	C	G	C	C	C	A	G	T	G	T	T	G	C	G	A	8	1	7					2			1							3
A	G	T	G	T	G	A	A	G	T	G	C	T	T	T	A	A	A	G	C	G	A	G	A	A	C	C	C	G	G	8					2
A	G	C	A	T	G	A	C	A	G	G	T	C	C	T	C	A	A	G	G	G	A	G	A	A	C	G	C	G	A	8
T	G	T	A	T	G	A	A	A	T	G	T	C	C	T	C	A	A	G	C	G	A	G	A	A	C	C	C	G	G	7	5	19					2
A	C	T	G	C	A	G	C	G	G	G	T	C	C	C	C	G	C	C	C	A	G	G	A	A	C	C	C	G	G	6	1		2		2						1
T	G	T	A	T	G	A	A	G	T	G	C	T	T	T	A	A	A	G	C	A	A	T	A	T	C	C	T	C	A	6
A	G	C	A	T	G	A	C	G	G	G	C	T	T	T	A	A	A	G	C	G	A	T	A	T	C	C	C	G	A	5	5			5			7
T	G	T	A	T	G	A	A	G	T	G	T	C	C	T	C	A	A	G	C	G	A	T	A	T	C	G	C	G	A	5	2
A	G	C	A	T	G	A	C	G	G	G	T	C	C	T	C	A	A	G	C	G	A	T	G	T	T	G	C	G	A	5				3
T	G	T	A	T	G	A	A	G	T	G	T	C	C	T	C	A	A	G	C	G	A	G	A	A	C	C	C	G	G	5
A	G	C	A	T	G	A	C	A	G	G	T	C	C	T	C	A	A	G	G	G	G	G	A	A	C	G	C	G	A	5
T	G	T	A	T	G	A	A	G	T	G	C	T	T	T	A	A	A	G	C	A	A	G	A	T	C	G	C	G	A	4					4
A	C	T	G	C	A	G	C	G	T	G	T	C	C	T	C	A	A	G	C	G	A	T	A	T	C	G	C	G	A	4					1
A	G	C	A	T	G	A	C	A	G	G	T	C	C	T	C	A	A	G	G	G	A	T	G	T	T	G	C	G	A	3	2
A	G	C	A	T	G	A	C	G	G	G	T	C	C	T	C	A	A	G	C	G	A	G	A	A	C	C	C	G	G	3	1			2
A	G	C	A	T	G	A	C	G	G	G	T	C	C	T	C	A	A	G	C	G	A	T	A	T	C	G	C	G	A	2	4				2
A	G	C	A	T	G	A	C	G	G	G	C	T	T	T	A	A	A	G	C	G	A	T	A	T	C	C	C	G	G	2	3		4	1							1
A	C	T	G	C	A	G	C	G	G	G	T	C	C	T	C	A	A	G	C	G	A	T	A	T	C	G	C	G	A	2	2	1
T	G	T	A	T	G	A	A	G	T	G	C	T	T	T	A	A	A	G	C	G	A	T	G	T	T	C	C	G	G	2	1		3				1
A	C	T	G	C	A	G	C	G	G	G	T	C	C	T	C	A	A	G	C	G	A	T	A	T	C	C	T	C	A	2		5
A	G	C	A	T	G	A	C	G	T	G	T	C	C	T	C	A	A	G	C	G	A	T	G	T	T	G	C	G	A	2							15			2	1
A	G	C	A	T	G	A	C	G	G	G	C	T	T	T	A	A	A	G	C	G	A	G	A	A	C	C	C	G	G	1	2			6	4
A	C	T	G	C	A	G	C	G	G	G	T	C	C	C	C	G	C	C	C	A	G	T	G	T	T	C	C	G	G	1		1													4
T	G	T	A	T	G	A	A	G	T	G	T	C	C	C	C	G	C	C	C	A	G	G	A	A	C	G	C	G	A	1											2						1
A	C	T	G	C	A	G	C	G	G	G	T	C	C	C	C	G	C	C	C	A	G	G	A	A	C	C	C	G	A	1				4
A	G	C	A	T	G	A	C	G	G	G	T	C	C	T	C	A	A	G	C	G	A	T	A	T	C	C	C	G	A		7			3
A	C	T	G	C	A	G	C	G	G	G	T	C	C	T	C	A	A	G	C	G	A	T	A	T	C	C	C	G	G		6		1
A	G	C	A	T	G	A	C	G	T	G	T	C	C	C	C	G	C	C	C	A	G	T	G	T	T	G	C	G	A		6
A	C	T	G	C	A	G	C	G	G	G	T	C	C	T	C	A	A	G	C	G	A	T	G	T	T	C	C	G	G		4	2
A	C	T	G	C	A	G	C	G	G	G	C	T	T	T	A	A	A	G	C	G	A	G	A	A	C	G	C	G	A		4		1
A	G	C	A	T	G	A	C	G	G	G	C	T	T	T	A	A	A	G	C	G	A	T	G	T	T	G	C	G	A		4																		1
A	C	T	G	C	A	G	C	G	G	G	T	C	C	T	C	A	A	G	C	G	A	T	A	T	C	C	C	G	A		3		8
A	C	T	G	C	A	G	C	G	G	G	T	C	C	C	C	G	C	C	C	A	G	G	A	T	C	C	C	G	G		3																		2
T	G	T	A	T	G	A	A	G	T	G	T	C	C	C	C	G	C	C	C	A	G	G	A	A	C	C	C	G	G		2									1	1
A	G	C	A	T	G	A	C	G	G	G	C	T	T	T	A	A	A	G	C	G	A	T	G	T	T	C	T	C	A		1	5	1
A	G	C	A	T	G	A	C	A	G	G	C	T	T	T	A	A	A	G	C	A	A	G	A	A	C	C	C	G	A			10
A	G	C	A	T	G	A	C	A	G	G	T	C	C	C	C	G	C	C	C	A	G	T	G	T	T	C	C	G	G			8
A	G	C	A	T	G	A	C	G	G	G	T	C	C	T	C	A	A	G	C	G	A	T	A	T	C	C	T	C	A				5
T	G	T	A	T	G	A	A	G	T	G	C	T	T	T	A	G	C	C	C	A	G	T	G	T	T	G	C	G	G				3		8		2
T	G	T	A	T	G	A	A	G	T	G	C	T	T	T	A	A	A	G	C	A	A	T	G	T	T	C	C	G	G				3																2
T	G	T	A	T	G	A	A	G	T	G	C	T	T	T	A	A	A	G	C	A	A	G	A	T	C	C	C	G	G				2	8
A	G	C	A	T	G	A	C	G	T	G	T	C	C	T	C	A	A	G	G	G	A	T	G	T	T	G	C	G	G				1	2	8
T	G	T	A	T	G	A	A	G	T	G	C	T	T	T	A	A	A	G	C	A	A	G	A	A	C	G	C	G	A				1				2			1	1						1
A	G	C	A	T	G	A	C	G	T	G	C	T	T	T	A	A	A	G	C	G	A	T	A	T	C	G	C	G	A					3			3
A	G	C	A	T	G	A	C	G	T	G	T	C	C	T	C	A	A	G	G	G	A	T	G	T	T	C	C	G	G					1	10		7											4
A	G	C	A	T	G	A	C	G	T	G	T	C	C	T	C	A	A	G	C	A	A	G	A	A	C	C	T	G	A						11
T	G	T	G	T	G	A	A	G	T	G	C	T	T	T	A	A	A	G	C	A	A	G	A	A	C	C	T	G	A						5
A	G	C	A	T	G	A	C	G	T	G	T	C	C	T	C	A	A	G	C	A	A	G	A	A	C	G	T	G	A						2
A	G	C	A	T	G	A	C	G	T	G	C	T	C	T	A	A	A	G	C	G	A	T	A	T	C	C	C	C	G							5
A	G	C	A	T	G	A	C	G	T	G	T	C	C	T	C	A	A	G	G	G	A	G	A	A	C	G	C	C	A							4		4					1
A	C	T	G	C	A	G	C	A	G	A	T	C	C	C	C	G	C	C	C	A	G	G	A	A	C	C	C	C	G							3		10	26			11	7	2		29
A	C	T	G	C	A	G	C	A	G	A	T	C	C	C	C	G	C	C	C	A	G	G	A	A	C	G	T	C	G							3			2				2	1		5
A	C	T	G	C	A	G	C	A	G	A	T	C	C	C	C	G	C	C	C	A	G	G	A	A	C	G	C	C	G							2			1			2	1			2
A	C	T	G	C	A	G	C	G	G	G	T	C	C	C	C	G	C	C	C	A	A	G	A	A	C	G	C	C	G							2
A	G	C	A	T	G	A	C	G	T	G	T	C	C	T	C	A	A	G	G	G	A	T	G	T	T	C	C	C	G							1		2	5
A	C	T	G	C	A	G	C	G	G	G	T	C	C	C	C	G	C	C	C	A	G	T	G	T	T	G	C	C	A							1		2	1			5	4	3
A	G	C	A	T	G	A	C	G	T	G	T	C	C	T	C	A	A	G	G	G	A	T	G	T	T	G	C	C	G							1		2	1				2
T	G	T	A	T	G	A	A	G	T	G	T	C	C	C	C	G	C	C	C	A	G	G	A	A	C	G	C	C	A							1
A	C	T	G	C	A	G	C	A	G	A	T	C	C	C	C	G	C	C	C	A	G	T	G	T	T	C	C	C	G									3	1							2
A	C	T	G	C	A	G	C	G	G	G	T	C	C	C	C	G	C	C	C	A	G	T	G	T	T	G	C	C	G									3				1	2	2
A	C	T	G	C	A	G	C	A	G	A	T	C	C	C	C	G	C	C	C	A	G	G	A	A	T	C	C	C	G									3				1				2
A	C	T	G	C	A	G	C	A	G	A	T	C	C	C	C	G	C	C	C	A	G	T	G	T	T	G	C	C	A									3
A	G	C	A	T	G	A	C	G	T	G	T	C	C	T	C	A	A	G	C	G	A	T	G	T	T	C	C	C	G									1	5
A	C	T	G	C	A	G	C	G	G	G	T	C	C	C	C	A	A	G	C	A	G	T	G	T	T	G	C	C	A									1
T	G	T	A	T	G	A	A	G	T	G	C	T	T	T	A	A	A	G	C	A	A	T	G	T	T	C	C	C	G									1
A	C	T	G	C	A	G	C	A	G	G	T	C	C	C	C	G	C	C	C	A	G	T	G	T	T	C	C	C	G									1
A	C	T	G	C	A	G	C	A	G	A	T	C	C	C	C	G	C	C	C	A	G	G	A	A	C	G	C	C	A										10			1	3			7
A	G	C	A	T	G	A	C	G	T	G	T	C	C	T	C	A	A	G	G	G	A	T	G	T	T	G	C	C	A										5				1			2
A	C	T	G	C	A	G	C	G	G	G	T	C	C	C	C	G	C	C	C	A	A	T	G	T	T	C	C	C	G										5			7	2	6
A	G	C	A	T	G	A	C	G	T	G	T	C	C	T	C	A	A	G	C	A	A	G	A	A	C	C	C	C	G										4
A	G	C	A	T	G	A	C	G	T	G	T	C	C	T	C	A	A	G	G	G	A	T	A	T	C	C	C	C	G										2
A	C	T	G	C	A	G	C	G	G	G	T	C	C	C	C	G	C	C	C	A	G	T	G	T	T	C	C	C	G										1			1		3
A	G	C	A	T	G	A	C	G	T	G	T	C	C	T	C	A	A	G	G	G	A	T	G	T	T	G	T	C	G										1							1
A	G	C	A	T	G	A	C	G	T	G	T	C	C	T	C	A	A	G	C	A	A	G	A	A	C	G	T	C	G										1
A	C	T	G	C	A	G	C	A	G	A	T	C	C	C	C	G	C	C	C	A	G	G	A	A	C	G	C	G	A								14			42	42						25	33	35
A	C	T	G	C	A	G	C	A	G	A	T	C	C	C	C	G	C	C	C	A	G	G	A	A	C	C	C	G	G								1			9	6						4	3	3
A	C	T	G	C	A	G	C	A	G	G	T	C	C	T	C	A	A	G	G	G	A	T	G	T	T	C	C	G	G											3	1						7	9	9
A	C	T	G	C	A	G	C	A	G	G	T	C	C	C	C	G	C	C	C	A	G	G	A	A	C	C	C	G	G											3									1
T	G	T	A	T	G	A	A	G	T	G	T	C	C	C	C	G	C	C	C	A	A	T	G	T	T	G	C	G	A											3								2
A	C	T	G	C	A	G	C	G	G	A	T	C	C	C	C	G	C	C	C	A	G	G	A	A	C	G	C	G	A											2	3						2		1
A	C	T	G	C	A	G	C	A	G	G	T	C	C	C	C	A	A	G	C	A	G	T	G	T	T	G	C	G	A											2					1			1
T	G	T	A	T	G	A	A	G	T	G	C	T	T	T	A	A	A	G	C	A	A	G	A	A	C	C	C	G	A											2					3
A	C	T	G	C	A	G	C	A	G	A	T	C	C	C	C	G	C	C	C	A	A	G	A	A	C	G	C	G	A											1	3							1	1
A	C	T	G	C	A	G	C	G	G	G	T	C	C	C	C	G	C	C	C	A	A	T	G	T	T	G	C	G	A								4			1	2						2	2	2
A	C	T	G	C	A	G	C	A	G	A	T	C	C	C	C	G	C	C	C	A	G	T	G	T	T	G	C	G	A											1	1						4		2
A	C	T	G	C	A	G	C	A	G	A	T	C	C	C	C	G	C	C	C	A	G	G	A	A	C	C	C	G	A											1					3
A	C	T	G	C	A	G	C	A	G	A	T	C	C	C	C	G	C	C	C	A	G	G	A	A	C	G	C	G	G											1					1
A	C	T	G	C	A	G	C	A	G	A	T	C	C	C	C	G	C	C	C	A	G	G	A	A	C	C	T	G	A												4						3	4	6
A	C	T	G	C	A	G	C	A	G	A	T	C	C	C	C	G	C	C	C	A	G	T	G	T	T	C	C	G	G												3							4	4
T	G	T	A	T	G	A	A	G	T	G	C	T	T	T	A	A	A	G	C	A	A	G	A	A	C	C	T	G	A								1				1						2		2
A	C	T	G	C	A	G	C	A	G	G	T	C	C	T	C	A	A	G	G	G	A	T	G	T	T	G	C	G	A												1					1			1
A	G	C	A	T	G	A	C	G	T	G	T	C	C	T	C	G	C	C	C	A	G	T	G	T	T	C	C	G	A								1
A	C	T	G	C	A	G	C	G	G	G	T	C	C	C	C	G	C	C	C	A	A	G	A	A	C	C	T	G	A								1
A	C	T	G	C	A	G	C	G	G	A	T	C	C	C	C	G	C	C	C	A	G	G	A	A	C	C	C	G	G								1										1		3
A	C	T	G	C	A	G	C	A	G	G	T	C	C	T	C	A	A	G	G	G	A	T	G	T	T	G	C	C	A														2			4
A	C	T	G	C	A	G	C	A	G	G	T	C	C	C	C	A	A	G	C	A	G	T	G	T	T	G	C	C	G																	3
T	G	T	A	T	G	A	A	G	T	G	T	C	C	C	C	G	C	C	C	A	A	T	G	T	T	C	C	C	G													1		1		3
A	C	T	G	C	A	G	C	A	G	G	T	C	C	C	C	A	A	G	G	G	A	T	G	T	T	G	C	C	A																	2
A	C	T	G	C	A	G	C	A	G	G	T	C	C	T	C	A	A	G	G	G	A	T	G	T	T	G	C	C	G																	1
T	G	T	A	T	G	A	A	G	T	G	T	C	C	C	C	G	C	C	C	A	G	T	G	T	T	G	C	C	A																	1
A	C	T	G	C	A	G	C	A	G	G	T	C	C	C	C	A	A	G	G	G	A	T	G	T	T	G	C	C	G																	1
A	C	T	G	C	A	G	C	A	G	A	T	C	C	C	C	G	C	C	C	A	G	G	G	A	C	C	C	C	G													2	1			1
A	C	T	G	C	A	G	C	A	G	G	T	C	C	C	C	A	A	G	C	A	G	T	G	T	T	C	C	G	A																		3	6	6
T	G	T	A	T	G	A	A	G	T	G	T	C	C	C	C	G	C	C	C	A	G	T	G	T	T	G	C	G	A																		3	1
T	G	T	A	T	G	A	A	G	T	G	T	C	C	C	C	A	A	G	C	A	A	G	A	A	C	G	C	G	A																				2
A	C	T	G	C	A	G	C	G	G	G	T	C	C	C	C	G	C	C	C	A	A	G	A	A	C	G	C	G	A																			1	2
T	G	T	A	T	G	A	A	G	T	G	T	C	C	C	C	G	C	C	C	A	G	T	G	T	T	C	C	G	G																				1
A	C	T	G	C	A	G	C	G	G	G	T	C	C	C	C	G	C	C	C	A	G	T	G	T	T	C	C	G	A																8			2
A	C	T	G	C	A	G	C	A	G	G	T	C	C	C	C	A	A	G	C	A	G	T	G	T	T	G	C	C	A
T	G	T	A	T	G	A	A	G	T	G	C	T	T	T	A	A	A	G	C	A	A	T	G	T	T	C	C	C	A
T	G	T	A	T	G	A	A	G	T	G	C	T	T	T	A	A	A	G	C	A	A	G	A	T	C	G	C	C	A
T	G	T	A	C	A	G	C	A	G	A	T	C	C	C	C	G	C	C	C	A	G	G	A	A	C	C	C	C	G
A	C	T	G	C	A	G	C	A	G	G	T	C	C	C	C	G	C	C	C	A	G	G	A	A	C	C	C	C	G
A	C	T	G	C	A	G	C	A	G	G	T	C	C	C	C	A	A	G	C	A	G	T	G	T	T	C	C	C	G
A	C	T	G	C	A	G	C	G	G	G	T	C	C	C	C	G	C	C	C	A	A	G	A	A	C	G	T	C	G
T	G	T	A	T	G	A	A	G	T	G	T	C	C	C	C	G	C	C	C	A	G	T	G	T	T	G	C	C	G
T	G	T	A	T	G	A	A	G	T	G	T	C	C	C	C	G	C	C	C	A	G	T	G	T	T	G	T	C	G
A	C	T	G	C	A	G	C	A	G	A	T	C	C	C	C	G	C	C	C	A	G	G	A	A	C	C	C	C	A															1
A	C	T	G	C	A	G	C	G	G	G	T	C	C	C	C	G	C	C	C	A	G	T	G	T	T	C	C	C	A
T	G	T	A	T	G	A	A	G	T	G	T	C	C	C	C	A	A	G	C	A	G	T	G	T	T	G	C	C	G
A	C	T	G	C	A	G	C	A	G	A	T	C	T	C	C	G	C	C	C	A	G	G	A	A	C	C	C	C	G
A	C	T	G	C	A	G	C	G	G	G	T	C	C	C	C	G	C	C	C	A	G	T	G	T	T	G	T	C	G
A	C	T	G	C	A	G	C	G	G	G	T	C	C	C	C	A	A	G	C	A	G	T	G	T	T	C	C	C	G
T	G	T	A	T	G	A	A	G	T	G	T	C	C	C	C	G	C	C	C	A	G	T	G	T	T	C	C	G	A
T	G	T	A	T	G	A	A	G	T	G	T	C	C	C	C	A	A	G	C	A	A	G	A	A	C	G	T	G	A																2
A	C	T	G	C	A	G	C	G	G	G	T	C	C	C	C	G	C	C	C	A	A	G	A	A	C	G	T	G	A																6
A	C	T	G	C	A	G	C	G	G	G	T	C	C	C	C	G	C	C	C	A	A	T	G	T	T	C	C	G	A
A	G	C	A	T	G	A	C	G	G	G	C	T	T	T	A	G	C	C	C	A	A	G	A	A	C	G	C	G	G																2
A	C	T	G	C	A	G	C	G	G	G	T	C	C	C	C	G	C	C	C	A	G	T	G	T	T	G	C	G	G																5
A	C	T	G	C	G	G	C	A	G	A	T	C	C	C	C	G	C	C	C	A	G	G	A	A	C	C	C	G	A
T	G	T	A	T	G	A	A	G	T	G	T	C	C	C	C	A	A	G	C	A	A	T	G	T	T	C	C	G	A																4
A	G	C	A	T	G	A	C	G	G	G	C	T	T	T	A	A	A	G	C	G	G	T	A	T	C	G	C	G	A																2
A	C	T	G	C	A	G	C	A	G	G	T	C	C	T	C	A	A	G	G	G	A	T	G	T	T	G	C	G	G
T	G	T	A	T	G	A	A	G	T	G	T	C	C	C	C	G	C	C	C	A	A	T	G	T	T	C	C	G	A																1
A	C	T	G	C	A	G	C	A	G	G	T	C	C	C	C	A	A	G	G	G	A	T	G	T	T	G	C	G	G
A	G	C	A	T	G	A	C	G	G	G	C	T	T	T	A	G	C	C	C	A	G	T	G	T	T	G	C	G	A
A	C	T	G	C	A	G	C	G	G	G	T	C	C	C	C	G	C	C	C	A	G	G	A	A	C	G	C	G	G
A	C	T	G	C	A	G	C	A	G	A	T	C	C	C	C	G	C	C	C	A	G	T	G	T	T	C	C	G	A
T	G	T	A	C	A	G	C	A	G	A	T	C	C	C	C	G	C	C	C	A	G	G	A	A	C	C	C	G	A
T	C	T	A	C	G	G	C	A	G	A	T	C	C	C	C	G	C	C	C	A	G	G	A	A	C	C	C	G	A
T	G	T	A	T	G	A	A	G	T	G	T	C	C	C	C	A	A	G	C	A	A	T	G	T	T	G	C	G	A
A	C	T	G	C	G	G	C	A	G	G	T	C	C	T	C	A	A	G	G	G	A	T	G	T	T	C	C	G	G
A	C	T	G	C	A	G	C	G	G	G	T	C	C	C	C	G	C	C	C	A	A	T	G	T	T	G	C	C	G															4
T	G	T	A	T	G	A	A	G	T	G	T	C	C	C	C	G	C	C	C	A	G	T	G	T	T	C	C	C	G
A	C	T	G	C	A	G	C	G	G	G	T	C	C	C	C	G	C	C	C	A	A	T	G	T	T	G	C	G	G
T	G	T	A	T	G	A	A	G	T	G	T	C	C	T	C	A	A	G	G	G	A	T	G	T	T	C	T	G	A
T	G	T	A	T	G	A	A	G	T	G	C	T	T	T	A	A	A	G	C	A	A	G	A	A	C	C	C	C	G															2
A	G	C	A	T	G	A	C	G	G	G	C	T	T	T	A	A	A	G	C	A	A	T	G	T	T	G	C	G	A																5
A	C	T	G	C	A	G	C	G	G	G	T	C	C	C	C	G	C	C	C	A	A	T	G	T	T	G	C	C	A															2
A	C	T	G	C	A	G	C	G	G	G	C	T	T	T	A	G	C	C	C	A	G	T	G	T	T	C	C	C	G
T	G	T	G	T	G	A	A	G	T	G	C	T	T	T	A	A	A	G	C	G	A	T	A	T	C	G	C	G	A		4
T	G	T	A	T	G	A	A	G	T	G	T	C	C	T	C	A	A	G	G	G	A	T	G	T	T	C	C	G	G											1								1
T	G	T	A	T	G	A	A	G	T	G	C	T	T	T	A	A	A	G	C	G	A	G	A	A	C	G	C	G	A	2																	1
T	G	T	A	T	G	A	A	G	T	G	C	T	T	T	A	A	A	G	C	G	A	G	A	A	C	C	C	G	G		1
T	G	T	A	T	G	A	A	G	T	G	C	T	T	T	A	A	A	G	C	A	A	G	A	T	C	C	T	G	A					2
T	G	T	A	T	G	A	A	G	T	G	C	T	T	T	A	A	A	G	C	A	A	G	A	A	C	G	T	C	G										2
T	G	T	A	T	G	A	A	A	T	G	T	C	C	T	A	A	A	G	C	G	A	T	A	T	C	G	C	C	G									1	3
T	G	T	A	T	G	A	A	A	T	G	C	C	C	T	C	A	A	G	C	G	A	G	A	A	C	C	C	G	G	2		2
T	G	T	A	C	A	G	C	G	G	G	T	C	C	C	C	G	C	C	C	A	G	G	A	A	C	G	C	G	A
T	C	T	A	C	A	G	C	A	G	G	T	C	C	C	C	A	A	G	G	G	A	T	G	T	T	G	C	G	G
A	G	T	G	T	G	A	A	G	T	G	T	C	C	C	C	G	C	C	C	A	G	G	A	T	C	C	C	G	A
A	G	C	A	T	G	A	C	G	T	G	T	C	C	T	C	G	C	C	C	A	G	T	G	T	T	C	C	C	G
A	G	C	A	T	G	A	C	G	T	G	T	C	C	T	C	A	A	G	G	G	A	T	G	T	T	G	T	G	A																4
A	G	C	A	T	G	A	C	G	T	G	T	C	C	T	C	A	A	G	G	G	A	T	G	T	T	C	C	G	A						1										2				1
A	G	C	A	T	G	A	C	G	T	G	T	C	C	T	C	A	A	G	G	G	A	G	A	T	C	C	T	G	A
A	G	C	A	T	G	A	C	G	T	G	T	C	C	T	C	A	A	G	C	G	A	T	G	T	T	G	C	C	A										1
A	G	C	A	T	G	A	C	G	T	G	T	C	C	T	C	A	A	G	C	G	A	T	G	T	T	C	C	G	G								4
A	G	C	A	T	G	A	C	G	T	G	T	C	C	T	C	A	A	G	C	A	A	T	G	T	T	G	C	G	G						2		2
A	G	C	A	T	G	A	C	G	T	G	T	C	C	T	C	A	A	G	C	A	A	T	G	T	T	G	C	C	A
A	G	C	A	T	G	A	C	G	T	G	T	C	C	C	C	G	C	C	C	A	G	G	A	A	C	G	C	G	A
A	G	C	A	T	G	A	C	G	T	G	C	T	T	T	A	A	A	G	C	G	A	T	G	T	T	G	C	G	G
A	G	C	A	T	G	A	C	G	G	G	T	C	C	T	C	A	A	G	G	G	A	T	G	T	T	C	T	C	A	3		1
A	G	C	A	T	G	A	C	G	G	G	T	C	C	C	C	G	C	C	C	A	A	G	A	A	C	G	T	G	A
A	G	C	A	T	G	A	C	G	G	G	C	T	T	T	A	G	C	C	C	A	G	T	G	T	T	C	C	G	A
A	G	C	A	T	G	A	C	G	G	G	C	T	T	T	A	G	C	C	C	A	A	T	G	T	T	C	C	C	G									1
A	G	C	A	T	G	A	C	G	G	G	C	T	T	T	A	A	A	G	C	A	A	G	A	A	C	C	T	C	A					4
A	C	T	G	C	A	G	C	G	G	G	T	C	C	C	C	G	C	C	C	A	G	T	A	T	C	G	C	G	G
A	C	T	G	C	A	G	C	G	G	G	T	C	C	C	C	G	C	C	C	A	G	G	A	A	C	G	T	C	G																	4
A	C	T	G	C	A	G	C	G	G	G	T	C	C	C	C	G	C	C	C	A	G	G	A	A	C	C	C	C	G							1		1	2
A	C	T	G	C	A	G	C	G	G	G	T	C	C	C	C	G	C	C	C	A	A	G	A	A	C	G	T	C	A
A	C	T	G	C	A	G	C	G	G	G	C	T	T	T	A	A	A	G	C	G	A	T	G	T	T	C	C	G	G	1				3
A	C	T	G	C	A	G	C	G	G	G	C	C	C	C	C	G	C	C	C	A	G	T	G	T	T	C	C	G	A
A	C	T	G	C	A	G	C	G	G	A	T	C	C	C	C	G	C	C	C	A	G	G	A	A	C	C	C	C	G										2
A	C	T	G	C	A	G	C	A	G	G	T	C	C	T	C	A	A	G	G	G	A	T	G	T	T	C	C	C	G																	1
A	C	T	G	C	A	G	C	A	G	G	T	C	C	C	C	G	C	C	C	A	G	G	A	A	C	G	C	G	A
A	C	T	G	C	A	G	C	A	G	G	T	C	C	C	C	A	A	G	C	A	G	T	G	T	T	C	C	C	A
A	C	T	G	C	A	G	C	A	G	G	T	C	C	C	C	A	A	G	C	A	G	T	G	T	C	G	C	C	G
A	C	T	G	C	A	G	C	A	G	G	T	C	C	C	C	A	A	G	C	A	G	T	A	T	T	G	C	C	A
A	C	T	G	C	A	G	C	A	G	G	C	T	T	T	A	A	A	G	C	A	A	T	G	T	T	C	T	G	A
A	C	T	G	C	A	G	C	A	G	A	T	C	C	C	C	G	C	C	C	A	G	T	G	T	T	G	C	C	G										1
A	C	T	G	C	A	G	C	A	G	A	T	C	C	C	C	G	C	C	C	A	A	G	A	A	C	C	C	C	G													1
A	C	T	A	C	A	G	C	A	G	G	T	C	C	T	C	A	A	G	G	G	A	T	G	T	T	C	C	G	G																		2	1
T	G	T	G	T	G	A	A	G	T	G	T	C	C	C	C	A	A	G	C	A	A	T	G	T	T	C	C	G	A																1
T	G	T	G	T	G	A	A	G	T	G	C	T	T	T	A	A	A	G	C	G	A	G	A	A	C	C	C	G	G	3
T	G	T	G	C	A	G	C	G	G	G	T	C	C	C	C	G	C	C	C	A	G	G	A	A	C	C	C	G	A					3
T	G	T	G	C	A	G	C	A	G	A	T	C	C	C	C	G	C	C	C	A	G	G	A	A	C	C	C	C	G													2
T	G	T	A	T	G	A	A	G	T	G	T	C	C	T	C	A	A	G	G	G	A	G	A	A	C	G	T	C	G										3
T	G	T	A	T	G	A	A	G	T	G	T	C	C	C	C	G	C	C	C	A	G	T	G	T	T	C	C	C	A
T	G	T	A	T	G	A	A	G	T	G	T	C	C	C	C	G	C	C	C	A	G	G	A	A	C	G	T	C	G															2
T	G	T	A	T	G	A	A	G	T	G	T	C	C	C	C	A	A	G	C	A	G	T	G	T	T	G	C	G	A																2
T	G	T	A	T	G	A	A	G	T	G	T	C	C	C	C	A	A	G	C	A	A	T	G	T	T	C	C	C	G
T	G	T	A	T	G	A	A	G	T	G	T	C	C	C	C	A	A	G	C	A	A	G	A	A	C	G	T	C	G
T	G	T	A	T	G	A	A	G	T	G	T	C	C	C	C	A	A	G	C	A	A	G	A	A	C	G	C	C	A
T	G	T	A	T	G	A	A	G	T	G	T	C	C	C	C	A	A	G	C	A	A	G	A	A	C	C	C	G	A
T	G	T	A	T	G	A	A	G	T	G	C	T	T	T	A	A	A	G	C	G	A	T	G	T	T	C	C	G	A				2
T	G	T	A	T	G	A	A	G	T	G	C	T	T	T	A	A	A	G	C	G	A	T	A	T	C	G	C	G	A					3
T	G	T	A	T	G	A	A	G	T	G	C	T	T	T	A	A	A	G	C	G	A	G	A	T	C	G	C	G	A	2																		1
T	G	T	A	T	G	A	A	G	T	G	C	T	T	T	A	A	A	G	C	G	A	G	A	A	C	C	T	G	A								2											1
T	G	T	A	T	G	A	A	G	T	G	C	T	T	T	A	A	A	G	C	A	G	T	G	T	T	G	C	C	G
T	G	T	A	T	G	A	A	G	T	G	C	T	T	T	A	A	A	G	C	A	A	T	G	T	T	G	C	G	A				1															1
T	G	T	A	T	G	A	A	G	T	G	C	T	T	T	A	A	A	G	C	A	A	T	G	T	T	G	C	C	G
T	G	T	A	T	G	A	A	G	T	G	C	T	T	T	A	A	A	G	C	A	A	G	A	A	C	C	C	G	G		1																2
T	G	T	A	T	G	A	A	G	G	G	C	T	C	C	A	A	A	G	C	G	A	T	A	T	C	C	C	C	A							3
T	G	T	A	T	G	A	A	A	T	G	T	C	T	T	C	A	A	G	C	G	A	G	A	A	C	G	C	C	A
T	G	T	A	C	A	G	C	A	G	A	T	C	C	T	C	A	A	G	C	A	G	T	G	T	T	G	C	C	G
T	C	T	A	T	A	A	A	G	T	G	T	C	C	C	C	G	C	C	C	A	G	T	G	T	T	G	C	G	G
T	C	T	A	C	G	G	C	A	G	G	T	C	C	C	C	A	A	G	G	G	A	T	G	T	T	G	C	G	G
A	G	T	G	T	G	A	C	G	T	G	C	T	T	T	A	A	A	G	C	G	A	G	A	A	C	G	C	G	A	2				1
A	G	T	G	T	G	A	A	G	T	G	T	C	C	C	C	G	C	C	C	A	G	T	A	A	C	C	C	G	G	3
A	G	T	G	T	G	A	A	G	T	G	C	T	T	T	A	A	A	G	C	G	A	G	A	A	C	G	C	G	A					2
A	G	T	A	T	G	A	A	G	T	G	T	C	C	C	C	G	C	C	C	A	G	T	G	T	T	C	C	G	A
A	G	C	A	T	G	G	C	A	G	G	T	C	C	C	C	A	A	G	C	A	G	T	G	T	T	G	C	C	A
A	G	C	A	T	G	A	C	G	T	G	T	C	C	T	C	A	A	G	G	G	A	G	A	A	C	C	T	G	A								3
A	G	C	A	T	G	A	C	G	T	G	T	C	C	T	C	A	A	G	G	G	A	G	A	A	C	C	C	C	G										1
A	G	C	A	T	G	A	C	G	T	G	T	C	C	T	C	A	A	G	C	G	A	G	A	A	C	G	C	C	G							2		1
A	G	C	A	T	G	A	C	G	T	G	T	C	C	C	C	G	C	C	C	A	G	T	G	T	T	C	C	C	G									1
A	G	C	A	T	G	A	C	G	T	G	T	C	C	C	C	A	A	G	C	G	A	G	A	A	C	G	C	C	G														3
A	G	C	A	T	G	A	C	G	T	G	C	T	C	T	A	A	A	G	C	G	A	T	G	T	T	C	C	C	G													3
A	G	C	A	T	G	A	C	G	G	G	T	C	C	C	C	G	C	C	C	A	A	G	A	A	C	G	T	C	A
A	G	C	A	T	G	A	C	G	G	G	T	C	C	C	C	G	C	C	C	A	A	G	A	A	C	C	C	G	G												3
A	G	C	A	T	G	A	C	G	G	G	C	T	T	T	A	G	C	C	C	A	A	G	A	A	C	G	T	C	G
A	G	C	A	T	G	A	C	G	G	G	C	T	T	T	A	A	A	G	C	G	A	T	G	T	T	C	C	C	G									1	2
A	G	C	A	T	G	A	C	G	G	G	C	T	T	T	A	A	A	G	C	G	A	G	A	T	C	G	C	G	A		1		1		1
A	G	C	A	T	G	A	C	G	G	G	C	T	T	T	A	A	A	G	C	G	A	G	A	A	C	G	C	G	A				2	1
A	G	C	A	T	G	A	C	G	G	G	C	T	T	T	A	A	A	G	C	A	A	G	A	T	C	G	C	G	A		3
A	G	C	A	T	G	A	A	G	T	G	C	T	T	T	A	A	A	G	C	G	A	G	A	A	C	C	C	G	G		3
A	G	C	A	T	G	A	A	G	T	G	C	T	T	T	A	A	A	G	C	A	A	T	G	T	T	G	C	C	A
A	C	T	G	C	A	G	C	G	T	G	T	C	C	T	C	A	A	G	C	G	A	T	A	T	C	C	C	G	G		3
A	C	T	G	C	A	G	C	G	G	G	T	C	C	T	C	A	A	G	C	G	A	T	A	T	C	G	C	C	G							2			1
A	C	T	G	C	A	G	C	G	G	G	T	C	C	C	C	G	C	C	C	A	G	G	G	T	T	C	C	C	G
A	C	T	G	C	A	G	C	G	G	G	T	C	C	C	C	G	C	C	C	A	G	G	A	T	C	C	C	C	A
A	C	T	G	C	A	G	C	G	G	G	T	C	C	C	C	G	C	C	C	A	G	G	A	A	C	G	T	G	A																2
A	C	T	G	C	A	G	C	G	G	G	T	C	C	C	C	G	C	C	C	A	G	G	A	A	C	G	C	C	A							1						1		1
A	C	T	G	C	A	G	C	G	G	G	T	C	C	C	C	G	C	C	C	A	G	G	A	A	C	C	T	G	A						2		1
A	C	T	G	C	A	G	C	G	G	G	T	C	C	C	C	G	C	C	C	A	G	G	A	A	C	C	C	C	A
A	C	T	G	C	A	G	C	G	G	G	T	C	C	C	C	G	C	C	C	A	A	T	G	T	C	G	C	C	A									1					2
A	C	T	G	C	A	G	C	G	G	G	T	C	C	C	C	G	C	C	C	A	A	T	A	T	C	G	C	G	A																			2
A	C	T	G	C	A	G	C	G	G	G	T	C	C	C	C	G	C	C	C	A	A	G	A	A	C	C	C	G	A
A	C	T	G	C	A	G	C	G	G	G	T	C	C	C	C	G	C	C	C	A	A	G	A	A	C	C	C	C	A							1
A	C	T	G	C	A	G	C	G	G	G	T	C	C	C	C	A	A	G	C	A	G	T	G	T	T	C	C	G	A																3
A	C	T	G	C	A	G	C	G	G	G	T	C	C	C	C	A	A	G	C	A	A	T	G	T	T	C	C	C	A									3
A	C	T	G	C	A	G	C	G	G	G	T	C	C	C	C	A	A	G	C	A	A	G	A	A	C	C	C	G	A
A	C	T	G	C	A	G	C	G	G	G	C	T	T	T	A	G	C	C	C	A	G	T	G	T	T	C	C	G	A
A	C	T	G	C	A	G	C	G	G	G	C	T	T	T	A	A	A	G	G	G	A	T	G	T	T	C	T	G	A
A	C	T	G	C	A	G	C	G	G	G	C	T	C	T	A	A	A	G	C	A	A	G	A	T	C	C	C	C	G							3
A	C	T	G	C	A	G	C	G	G	A	T	C	C	C	C	G	C	C	C	A	G	G	G	A	T	C	C	C	G							3
A	C	T	G	C	A	G	C	A	G	G	T	C	T	C	C	A	A	G	C	A	G	T	G	T	T	G	C	C	G													3
A	C	T	G	C	A	G	C	A	G	G	T	C	C	C	C	G	C	C	C	A	G	T	G	T	T	G	C	G	A											1							1		1
A	C	T	G	C	A	G	C	A	G	G	T	C	C	C	C	G	C	C	C	A	G	T	G	T	T	G	C	C	G
A	C	T	G	C	A	G	C	A	G	G	T	C	C	C	C	G	C	C	C	A	G	T	G	T	T	G	C	C	A
A	C	T	G	C	A	G	C	A	G	G	T	C	C	C	C	A	A	G	C	A	G	G	A	A	C	C	C	C	G
A	C	T	G	C	A	G	C	A	G	G	T	C	C	C	C	A	A	G	C	A	A	G	A	T	C	G	C	G	A																		1
A	C	T	G	C	A	G	C	A	G	A	T	C	C	C	C	G	C	C	C	A	G	T	G	T	T	G	C	G	G																1
A	C	T	G	C	A	G	C	A	G	A	T	C	C	C	C	G	C	C	C	A	G	T	A	T	C	G	C	G	A		1									1	1
A	C	T	G	C	A	G	C	A	G	A	T	C	C	C	C	G	C	C	C	A	A	G	A	A	C	C	C	G	A											1
A	C	T	G	C	A	G	C	A	G	A	T	C	C	C	C	G	C	C	C	A	A	G	A	A	C	C	C	C	A
A	C	T	A	C	G	G	C	G	G	G	T	C	C	T	C	G	C	C	C	A	G	T	G	T	T	C	C	G	A
T	G	T	G	T	G	A	C	G	T	G	T	C	C	T	C	A	A	G	C	A	G	G	A	T	T	C	C	G	G	2
T	G	T	G	T	G	A	A	G	T	G	C	T	T	T	A	A	A	G	C	A	A	G	A	A	C	G	T	G	A						2
T	G	T	G	C	A	G	C	G	G	G	T	C	C	C	C	G	C	C	C	A	A	T	A	T	C	C	T	C	A					2
T	G	T	G	C	A	G	C	G	G	G	T	C	C	C	C	A	A	G	G	G	A	G	A	A	C	G	C	G	A					2
T	G	T	G	C	A	G	C	G	G	G	T	C	C	C	C	A	A	G	C	G	A	T	G	T	C	C	C	G	G	2
T	G	T	A	T	G	A	C	G	T	G	T	C	C	T	C	A	A	G	G	G	A	G	A	A	C	C	T	G	A								2
T	G	T	A	T	G	A	A	G	T	G	T	C	C	T	C	A	A	G	G	G	A	T	G	T	T	G	C	C	G
T	G	T	A	T	G	A	A	G	T	G	T	C	C	C	C	G	C	C	C	A	G	T	G	T	T	C	T	G	A								1
T	G	T	A	T	G	A	A	G	T	G	T	C	C	C	C	G	C	C	C	A	G	T	A	T	C	G	C	G	A
T	G	T	A	T	G	A	A	G	T	G	T	C	C	C	C	G	C	C	C	A	A	T	A	T	C	G	C	G	A								2
T	G	T	A	T	G	A	A	G	T	G	T	C	C	C	C	A	A	G	G	G	A	T	G	T	T	G	C	C	A										2
T	G	T	A	T	G	A	A	G	T	G	T	C	C	C	C	A	A	G	C	A	G	T	G	T	T	C	C	G	A
T	G	T	A	T	G	A	A	G	T	G	T	C	C	C	C	A	A	G	C	A	A	T	G	T	T	G	C	C	A
T	G	T	A	T	G	A	A	G	T	G	T	C	C	C	C	A	A	G	C	A	A	T	A	T	C	C	C	C	G										2
T	G	T	A	T	G	A	A	G	T	G	C	T	T	T	A	A	A	G	G	G	A	T	G	T	T	G	C	C	G															1
T	G	T	A	T	G	A	A	G	T	G	C	T	T	T	A	A	A	G	C	G	A	T	G	T	T	G	C	C	A									2
T	G	T	A	T	G	A	A	G	T	G	C	T	T	T	A	A	A	G	C	G	A	T	G	T	T	C	C	C	G
T	G	T	A	T	G	A	A	G	T	G	C	T	T	T	A	A	A	G	C	G	A	T	A	T	C	C	C	G	A	1
T	G	T	A	T	G	A	A	G	T	G	C	T	T	T	A	A	A	G	C	G	A	G	A	A	C	G	C	C	G									2
T	G	T	A	T	G	A	A	G	T	G	C	T	T	T	A	A	A	G	C	G	A	G	A	A	C	G	C	C	A
T	G	T	A	T	G	A	A	G	T	G	C	T	T	T	A	A	A	G	C	A	G	T	G	T	T	C	C	G	A
T	G	T	A	T	G	A	A	G	T	G	C	T	T	T	A	A	A	G	C	A	A	T	G	T	T	G	C	C	A										1
T	G	T	A	T	G	A	A	G	T	G	C	T	T	T	A	A	A	G	C	A	A	T	G	T	T	C	C	G	A
T	G	T	A	T	G	A	A	G	T	G	C	T	T	T	A	A	A	G	C	A	A	T	A	T	C	G	C	G	A						2
T	G	T	A	T	G	A	A	G	T	G	C	T	T	T	A	A	A	G	C	A	A	G	A	A	C	G	C	C	G									1
T	G	T	A	T	G	A	A	G	T	G	C	T	T	T	A	A	A	G	C	A	A	G	A	A	C	G	C	C	A
T	G	T	A	T	G	A	A	G	T	G	C	T	T	C	A	A	A	G	C	A	A	T	G	A	T	G	C	C	G							2
T	G	T	A	T	G	A	A	G	T	G	C	T	C	T	C	A	A	G	G	G	A	T	G	T	T	G	C	G	A
T	G	T	A	T	G	A	A	G	T	G	C	T	C	T	A	A	A	G	C	G	A	T	A	T	C	G	C	C	A							2
T	G	T	A	T	G	A	A	G	T	G	C	T	C	T	A	A	A	G	C	A	A	G	A	A	C	G	C	C	A							2
T	G	T	A	T	G	A	A	G	T	G	C	T	C	C	A	A	A	G	C	A	A	T	G	T	T	C	C	G	A
T	G	T	A	T	G	A	A	G	G	G	T	C	C	C	C	G	C	C	C	A	A	T	A	A	C	G	C	C	A																	2
T	G	T	A	T	G	A	A	G	G	G	C	T	T	C	A	A	A	G	C	G	A	G	A	A	C	C	C	C	G									2
T	G	T	A	T	G	A	A	A	T	G	T	C	T	T	A	A	A	G	C	G	A	T	A	T	C	G	C	C	G
T	G	T	A	T	G	A	A	A	T	G	T	C	C	T	C	A	A	G	C	G	G	G	A	A	C	C	C	G	G		2
T	G	T	A	T	G	A	A	A	T	G	T	C	C	T	C	A	A	G	C	G	A	T	G	T	T	G	C	G	A		2
T	G	T	A	T	G	A	A	A	T	G	T	C	C	T	C	A	A	G	C	G	A	G	A	A	C	G	C	C	G							2
T	G	T	A	T	G	A	A	A	T	G	T	C	C	T	A	A	A	G	C	G	A	T	G	T	T	C	T	C	A	2
T	G	T	A	T	A	A	A	G	T	G	T	C	C	C	C	A	A	G	C	A	A	G	A	A	C	G	T	G	A
T	G	T	A	C	A	G	C	A	G	A	T	C	C	C	C	G	C	C	C	A	G	T	A	T	C	G	C	C	G
T	G	T	A	C	A	G	C	A	G	A	T	C	C	C	C	G	C	C	C	A	G	G	A	A	C	C	C	G	G											2
T	G	T	A	C	A	G	C	A	G	A	T	C	C	C	C	G	C	C	C	A	G	G	A	A	C	C	C	C	A
T	G	C	A	T	G	A	C	G	T	G	T	C	C	C	C	A	A	G	G	G	A	G	A	A	C	G	C	G	A
T	C	T	G	C	A	G	C	A	G	A	T	C	C	C	C	G	C	C	C	A	G	G	A	A	C	C	C	G	A
A	G	T	G	T	G	A	C	G	T	G	T	C	C	T	C	A	A	G	C	G	A	T	A	T	C	G	C	G	A		2
A	G	T	G	T	G	A	A	G	T	G	T	C	C	T	C	A	A	G	C	G	A	T	A	T	C	G	C	G	A		2
A	G	T	G	T	G	A	A	G	T	G	C	T	T	T	A	A	A	G	C	G	A	T	G	T	T	C	C	G	A																2
A	G	T	G	T	G	A	A	G	T	G	C	T	T	T	A	A	A	G	C	G	A	T	A	T	C	C	C	G	G				2
A	G	T	G	T	G	A	A	G	T	G	C	T	T	T	A	A	A	G	C	G	A	G	A	A	C	G	C	G	G					1	1
A	G	T	G	T	G	A	A	G	T	G	C	T	C	C	A	A	A	G	C	G	A	T	G	T	T	G	C	G	G
A	G	T	G	T	G	A	A	G	T	G	C	C	T	T	A	A	A	G	C	G	A	G	A	A	C	G	C	G	A		2
A	G	T	G	T	A	A	A	G	T	G	C	T	C	C	A	A	A	G	C	A	A	T	G	T	T	C	C	G	A
A	G	C	A	T	G	A	C	G	T	G	T	C	T	T	C	A	A	G	G	G	A	T	A	T	C	G	T	C	G													2
A	G	C	A	T	G	A	C	G	T	G	T	C	T	T	C	A	A	G	G	G	A	T	A	T	C	G	C	C	G													2
A	G	C	A	T	G	A	C	G	T	G	T	C	T	T	C	A	A	G	C	G	A	T	A	T	C	C	C	C	G													2
A	G	C	A	T	G	A	C	G	T	G	T	C	C	T	C	G	C	C	C	A	G	G	A	A	C	C	C	G	G
A	G	C	A	T	G	A	C	G	T	G	T	C	C	T	C	A	A	G	G	G	A	T	G	T	T	C	C	C	A
A	G	C	A	T	G	A	C	G	T	G	T	C	C	T	C	A	A	G	G	G	A	T	G	T	C	G	C	C	G														2
A	G	C	A	T	G	A	C	G	T	G	T	C	C	T	C	A	A	G	G	G	A	T	A	T	C	G	C	G	A																		1
A	G	C	A	T	G	A	C	G	T	G	T	C	C	T	C	A	A	G	G	G	A	T	A	T	C	G	C	C	G														2
A	G	C	A	T	G	A	C	G	T	G	T	C	C	T	C	A	A	G	G	G	A	T	A	T	C	C	C	G	A																2
A	G	C	A	T	G	A	C	G	T	G	T	C	C	T	C	A	A	G	G	G	A	G	A	T	C	C	C	C	G										2
A	G	C	A	T	G	A	C	G	T	G	T	C	C	T	C	A	A	G	G	G	A	G	A	A	C	G	T	C	G							2
A	G	C	A	T	G	A	C	G	T	G	T	C	C	T	C	A	A	G	G	G	A	G	A	A	C	G	C	G	G
A	G	C	A	T	G	A	C	G	T	G	T	C	C	T	C	A	A	G	C	G	A	T	G	T	T	G	T	C	G										2
A	G	C	A	T	G	A	C	G	T	G	T	C	C	T	C	A	A	G	C	A	A	T	G	T	T	G	C	C	G
A	G	C	A	T	G	A	C	G	T	G	T	C	C	C	C	G	C	C	C	A	G	T	G	T	T	G	C	C	A										2
A	G	C	A	T	G	A	C	G	T	G	T	C	C	C	C	G	C	C	C	A	A	T	G	T	T	G	C	C	A										1					1
A	G	C	A	T	G	A	C	G	T	G	T	C	C	C	C	G	C	C	C	A	A	T	G	T	T	C	C	C	G							1		1
A	G	C	A	T	G	A	C	G	T	G	T	C	C	C	C	A	A	G	C	G	A	T	A	T	C	G	C	G	A				1	1
A	G	C	A	T	G	A	C	G	T	G	C	T	T	T	A	A	A	G	G	G	A	G	A	A	C	G	C	G	A
A	G	C	A	T	G	A	C	G	T	G	C	T	C	T	A	A	A	G	C	G	A	T	A	T	C	G	C	C	G							2
A	G	C	A	T	G	A	C	G	T	G	C	C	T	C	C	A	A	G	C	G	A	T	A	T	C	G	C	G	A	2
A	G	C	A	T	G	A	C	G	G	G	T	C	C	T	C	A	A	G	G	G	A	T	G	T	T	C	C	C	G							2
A	G	C	A	T	G	A	C	G	G	G	T	C	C	T	C	A	A	G	C	G	A	G	A	A	C	G	C	C	G							2
A	G	C	A	T	G	A	C	G	G	G	T	C	C	C	C	G	C	C	C	A	G	T	G	T	T	G	C	G	A											2
A	G	C	A	T	G	A	C	G	G	G	T	C	C	C	C	G	C	C	C	A	G	G	A	A	C	C	T	C	A	1			1
A	G	C	A	T	G	A	C	G	G	G	C	T	T	T	A	G	C	C	C	A	A	T	G	T	T	C	C	G	A
A	G	C	A	T	G	A	C	G	G	G	C	T	T	T	A	G	C	C	C	A	A	T	G	T	T	C	C	C	A
A	G	C	A	T	G	A	C	G	G	G	C	T	T	T	A	G	C	C	C	A	A	G	A	A	C	G	C	C	A
A	G	C	A	T	G	A	C	G	G	G	C	T	T	T	A	G	C	C	C	A	A	G	A	A	C	C	C	G	G
A	G	C	A	T	G	A	C	G	G	G	C	T	T	T	A	G	C	C	C	A	A	G	A	A	C	C	C	G	A
A	G	C	A	T	G	A	C	G	G	G	C	T	T	T	A	A	A	G	G	G	A	T	G	T	T	G	C	G	A	2
A	G	C	A	T	G	A	C	G	G	G	C	T	T	T	A	A	A	G	G	G	A	T	A	T	C	C	C	G	G				2
A	G	C	A	T	G	A	C	G	G	G	C	T	T	T	A	A	A	G	C	G	A	T	A	T	C	C	C	C	G										2
A	G	C	A	T	G	A	C	G	G	G	C	T	T	T	A	A	A	G	C	G	A	G	A	A	C	G	C	G	G						2
A	G	C	A	T	G	A	C	G	G	G	C	T	C	T	A	G	C	C	C	A	A	T	G	T	T	C	C	C	G
A	G	C	A	T	G	A	C	G	G	G	C	T	C	T	A	A	A	G	C	G	A	T	G	T	T	G	C	C	G							2
A	G	C	A	T	G	A	C	A	G	G	T	C	T	T	C	A	A	G	G	G	A	T	G	T	T	C	T	C	A		2
A	G	C	A	T	G	A	C	A	G	G	T	C	C	T	C	A	A	G	C	G	A	T	A	A	C	G	C	C	A									2
A	G	C	A	T	G	A	C	A	G	G	T	C	C	C	C	A	A	G	C	G	A	T	A	T	C	G	C	G	A	1	1
A	G	C	A	T	G	A	A	G	T	G	C	T	T	T	A	A	A	G	C	A	A	G	A	A	C	C	T	G	A								2
A	G	C	A	T	G	A	A	G	G	G	C	T	T	T	A	A	A	G	C	G	A	G	A	A	C	C	C	G	G					2
A	G	C	A	T	A	A	C	G	T	G	T	C	C	T	C	A	A	G	G	G	A	T	G	T	T	G	C	G	A	2
A	G	C	A	C	A	G	C	G	G	G	T	C	C	C	C	G	C	C	C	A	A	G	A	A	C	G	T	C	G
A	G	C	A	C	A	G	C	A	G	A	T	C	C	C	C	G	C	C	C	A	G	G	A	A	C	C	C	C	G										1
A	C	T	G	C	G	G	C	G	G	G	C	T	T	T	A	A	A	G	C	G	A	G	A	A	C	C	T	C	A	2
A	C	T	G	C	G	G	C	G	G	G	C	C	C	T	C	G	C	C	C	A	G	T	G	T	T	C	C	G	A
A	C	T	G	C	G	G	C	A	G	G	T	C	C	T	C	A	A	G	G	G	G	T	G	T	T	C	C	G	G
A	C	T	G	C	G	G	C	A	G	G	T	C	C	T	C	A	A	G	G	G	A	T	G	T	C	C	C	G	G
A	C	T	G	C	G	G	C	A	G	G	T	C	C	C	C	A	A	G	C	A	G	T	G	T	T	G	C	G	A
A	C	T	G	C	G	G	C	A	G	A	T	C	C	C	C	G	C	C	C	A	G	G	A	A	C	G	C	G	A
A	C	T	G	C	A	G	C	G	T	G	T	C	C	C	C	G	C	C	C	A	G	T	G	T	T	G	C	C	G									1
A	C	T	G	C	A	G	C	G	T	G	T	C	C	C	C	G	C	C	C	A	G	T	G	T	T	G	C	C	A										1				1
A	C	T	G	C	A	G	C	G	T	G	T	C	C	C	C	G	C	C	C	A	A	T	G	T	C	G	C	C	A													2
A	C	T	G	C	A	G	C	G	G	G	T	C	T	C	C	G	C	C	C	A	G	T	G	T	T	C	C	G	A
A	C	T	G	C	A	G	C	G	G	G	T	C	C	T	C	G	C	C	C	A	G	T	G	T	T	G	C	C	A													1
A	C	T	G	C	A	G	C	G	G	G	T	C	C	T	C	G	C	C	C	A	A	T	G	T	T	C	C	C	G													1		1
A	C	T	G	C	A	G	C	G	G	G	T	C	C	T	C	A	A	G	G	G	A	T	G	T	T	G	C	G	A	1	1
A	C	T	G	C	A	G	C	G	G	G	T	C	C	T	C	A	A	G	G	G	A	T	G	T	T	C	C	G	G
A	C	T	G	C	A	G	C	G	G	G	T	C	C	T	C	A	A	G	G	G	A	G	A	A	C	C	C	G	A
A	C	T	G	C	A	G	C	G	G	G	T	C	C	T	C	A	A	G	C	G	G	T	A	T	C	G	C	C	A
A	C	T	G	C	A	G	C	G	G	G	T	C	C	C	C	G	C	C	C	A	G	T	G	T	T	G	T	G	A																1
A	C	T	G	C	A	G	C	G	G	G	T	C	C	C	C	G	C	C	C	A	G	T	G	T	C	C	C	C	G
A	C	T	G	C	A	G	C	G	G	G	T	C	C	C	C	G	C	C	C	A	G	T	A	T	C	C	C	C	G
A	C	T	G	C	A	G	C	G	G	G	T	C	C	C	C	G	C	C	C	A	G	G	G	A	C	G	C	G	A	2
A	C	T	G	C	A	G	C	G	G	G	T	C	C	C	C	G	C	C	C	A	G	G	A	A	C	G	C	C	G							1		1
A	C	T	G	C	A	G	C	G	G	G	T	C	C	C	C	G	C	C	C	A	A	T	G	T	T	G	T	C	G										2
A	C	T	G	C	A	G	C	G	G	G	T	C	C	C	C	G	C	C	C	A	A	T	G	T	T	C	C	G	G								1
A	C	T	G	C	A	G	C	G	G	G	T	C	C	C	C	G	C	C	C	A	A	G	A	A	C	G	C	C	A							1
A	C	T	G	C	A	G	C	G	G	G	T	C	C	C	C	G	C	C	C	A	A	G	A	A	C	C	C	C	G										1
A	C	T	G	C	A	G	C	G	G	G	T	C	C	C	C	G	A	C	C	A	G	T	G	T	T	G	C	C	A
A	C	T	G	C	A	G	C	G	G	G	T	C	C	C	C	A	A	G	G	G	A	G	A	A	C	G	C	C	G
A	C	T	G	C	A	G	C	G	G	G	T	C	C	C	C	A	A	G	G	G	A	G	A	A	C	C	C	G	G
A	C	T	G	C	A	G	C	G	G	G	T	C	C	C	C	A	A	G	C	G	A	T	A	T	C	G	T	G	A
A	C	T	G	C	A	G	C	G	G	G	T	C	C	C	C	A	A	G	C	G	A	T	A	T	C	C	T	G	A																			2
A	C	T	G	C	A	G	C	G	G	G	T	C	C	C	C	A	A	G	C	G	A	T	A	T	C	C	C	C	A
A	C	T	G	C	A	G	C	G	G	G	T	C	C	C	C	A	A	G	C	A	G	T	G	T	T	G	C	C	G
A	C	T	G	C	A	G	C	G	G	G	T	C	C	C	C	A	A	G	C	A	A	T	G	T	T	G	C	C	G													1
A	C	T	G	C	A	G	C	G	G	G	T	C	C	C	C	A	A	G	C	A	A	G	A	T	C	G	C	G	G																2
A	C	T	G	C	A	G	C	G	G	G	T	C	C	C	C	A	A	G	C	A	A	G	A	T	C	G	C	G	A											2
A	C	T	G	C	A	G	C	G	G	G	T	C	C	C	C	A	A	G	C	A	A	G	A	T	C	G	C	C	A
A	C	T	G	C	A	G	C	G	G	G	T	C	C	C	C	A	A	G	C	A	A	G	A	A	C	G	C	C	A									1								1
A	C	T	G	C	A	G	C	G	G	G	C	T	T	T	A	G	C	C	C	A	G	T	G	T	T	G	C	G	A																		2
A	C	T	G	C	A	G	C	G	G	G	C	T	T	T	A	A	A	G	C	G	A	T	A	T	C	G	C	G	A	2
A	C	T	G	C	A	G	C	G	G	G	C	C	C	C	C	G	C	C	C	A	G	T	G	T	T	G	C	C	A
A	C	T	G	C	A	G	C	A	T	A	T	C	C	T	C	G	C	C	C	A	G	G	A	A	C	G	C	C	G							2
A	C	T	G	C	A	G	C	A	T	A	T	C	C	C	C	G	C	C	C	A	G	G	A	A	C	G	T	C	G														2
A	C	T	G	C	A	G	C	A	T	A	T	C	C	C	C	G	C	C	C	A	G	G	A	A	C	C	C	C	G														2
A	C	T	G	C	A	G	C	A	G	G	T	C	C	T	C	G	C	C	C	A	G	G	A	A	C	C	C	C	G
A	C	T	G	C	A	G	C	A	G	G	T	C	C	T	C	A	A	G	G	G	A	T	G	T	T	C	C	G	A
A	C	T	G	C	A	G	C	A	G	G	T	C	C	T	C	A	A	G	G	G	A	T	A	T	T	G	C	C	G																	1
A	C	T	G	C	A	G	C	A	G	G	T	C	C	T	C	A	A	G	C	G	A	T	G	T	T	C	C	G	G																			2
A	C	T	G	C	A	G	C	A	G	G	T	C	C	T	C	A	A	G	C	G	A	G	A	A	C	G	C	G	A		2
A	C	T	G	C	A	G	C	A	G	G	T	C	C	T	C	A	A	G	C	A	G	T	G	T	T	G	C	C	G
A	C	T	G	C	A	G	C	A	G	G	T	C	C	T	C	A	A	G	C	A	A	T	G	T	T	C	C	G	G
A	C	T	G	C	A	G	C	A	G	G	T	C	C	C	C	G	C	C	C	A	G	T	G	T	T	C	C	G	G												1							1
A	C	T	G	C	A	G	C	A	G	G	T	C	C	C	C	G	C	C	C	A	G	G	A	A	C	G	C	C	A
A	C	T	G	C	A	G	C	A	G	G	T	C	C	C	C	G	C	C	C	A	G	G	A	A	C	C	C	C	A
A	C	T	G	C	A	G	C	A	G	G	T	C	C	C	C	G	C	C	C	A	A	T	G	T	T	G	T	C	G
A	C	T	G	C	A	G	C	A	G	G	T	C	C	C	C	A	A	G	C	G	G	T	G	T	T	G	C	C	G
A	C	T	G	C	A	G	C	A	G	G	T	C	C	C	C	A	A	G	C	A	G	T	A	A	C	G	T	C	G
A	C	T	G	C	A	G	C	A	G	G	T	C	C	C	C	A	A	G	C	A	G	G	A	A	C	G	C	C	A
A	C	T	G	C	A	G	C	A	G	G	T	C	C	C	C	A	A	G	C	A	A	T	G	T	T	C	C	C	G
A	C	T	G	C	A	G	C	A	G	G	T	C	C	C	C	A	A	G	C	A	A	G	A	T	C	G	C	G	G
A	C	T	G	C	A	G	C	A	G	G	T	C	C	C	C	A	A	G	C	A	A	G	A	T	C	G	C	C	G
A	C	T	G	C	A	G	C	A	G	G	T	C	C	C	C	A	A	G	C	A	A	G	A	A	C	G	T	C	G
A	C	T	G	C	A	G	C	A	G	G	C	T	T	T	A	A	A	G	C	A	A	G	A	A	C	G	T	G	A
A	C	T	G	C	A	G	C	A	G	G	C	T	T	T	A	A	A	G	C	A	A	G	A	A	C	C	T	G	A												2
A	C	T	G	C	A	G	C	A	G	G	C	T	T	C	A	A	A	G	C	A	A	T	G	T	T	G	T	C	A
A	C	T	G	C	A	G	C	A	G	A	T	C	T	T	A	A	A	G	C	A	A	G	A	A	C	C	C	G	G																				2
A	C	T	G	C	A	G	C	A	G	A	T	C	T	C	C	G	C	C	C	A	G	G	A	A	C	G	C	G	A											1									1
A	C	T	G	C	A	G	C	A	G	A	T	C	T	C	C	G	C	C	C	A	G	G	A	A	C	C	C	G	A
A	C	T	G	C	A	G	C	A	G	A	T	C	T	C	C	G	C	C	C	A	A	G	A	A	C	C	C	C	G
A	C	T	G	C	A	G	C	A	G	A	T	C	C	T	C	G	C	C	C	A	G	T	G	T	T	G	C	C	G
A	C	T	G	C	A	G	C	A	G	A	T	C	C	T	C	G	C	C	C	A	G	G	A	A	C	G	T	C	G									2
A	C	T	G	C	A	G	C	A	G	A	T	C	C	T	C	G	C	C	C	A	G	G	A	A	C	G	C	C	G									1
A	C	T	G	C	A	G	C	A	G	A	T	C	C	T	C	G	C	C	C	A	G	G	A	A	C	G	C	C	A														1
A	C	T	G	C	A	G	C	A	G	A	T	C	C	T	C	G	C	C	C	A	G	G	A	A	C	C	C	C	G									1								1
A	C	T	G	C	A	G	C	A	G	A	T	C	C	C	C	G	C	C	C	A	G	T	A	T	C	G	C	C	G
A	C	T	G	C	A	G	C	A	G	A	T	C	C	C	C	G	C	C	C	A	G	T	A	A	C	C	C	C	G
A	C	T	G	C	A	G	C	A	G	A	T	C	C	C	C	G	C	C	C	A	G	G	G	T	T	G	C	C	G																	2
A	C	T	G	C	A	G	C	A	G	A	T	C	C	C	C	G	C	C	C	A	G	G	A	A	T	G	C	C	G														2
A	C	T	G	C	A	G	C	A	G	A	T	C	C	C	C	G	C	C	C	A	G	G	A	A	C	G	T	G	A
A	C	T	G	C	A	G	C	A	G	A	T	C	C	C	C	G	C	C	C	A	A	T	G	T	T	G	C	G	A											1									1
A	C	T	G	C	A	G	C	A	G	A	T	C	C	C	C	G	C	C	C	A	A	G	A	A	C	G	T	C	A
A	C	T	G	C	A	G	C	A	G	A	T	C	C	C	C	A	A	G	G	G	A	T	G	T	T	G	C	C	A														2
A	C	T	G	C	A	G	C	A	G	A	T	C	C	C	C	A	A	G	G	G	A	T	A	T	C	G	C	G	A											2
A	C	T	G	C	A	G	C	A	G	A	T	C	C	C	C	A	A	G	C	A	A	G	A	T	C	G	C	C	A														1
A	C	T	G	C	A	G	C	A	G	A	T	C	C	C	A	G	C	C	C	A	G	G	A	A	C	G	C	G	A																		1
A	C	T	G	C	A	G	C	A	G	A	C	T	T	T	A	G	C	C	C	A	G	T	G	T	T	G	C	G	G
A	C	T	G	C	A	G	A	A	G	A	T	C	C	C	C	G	C	C	C	A	G	G	A	A	C	G	C	G	A											1								1
A	C	T	G	C	A	A	C	A	G	G	T	C	C	T	C	A	A	G	G	G	A	T	G	T	T	G	C	G	A
A	C	T	G	C	A	A	C	A	G	G	T	C	C	C	C	G	C	C	C	A	G	G	A	A	C	C	C	G	G
A	C	T	A	T	G	A	A	G	T	G	C	T	T	T	A	A	A	G	C	A	A	G	A	T	C	G	C	C	A
A	C	T	A	C	A	G	C	G	G	G	T	C	C	T	C	A	A	G	C	G	A	T	A	T	C	G	C	G	A	2
T	G	T	G	T	G	A	C	G	G	G	C	T	T	T	A	A	A	G	C	G	A	T	A	T	C	C	C	G	G	1
T	G	T	G	T	G	A	A	G	T	G	T	C	C	T	C	A	A	G	G	G	A	T	G	T	T	C	C	G	G																			1
T	G	T	G	T	G	A	A	G	T	G	T	C	C	C	C	G	C	C	C	A	A	T	A	T	C	C	T	C	A	1
T	G	T	G	T	G	A	A	G	T	G	C	T	T	T	A	G	C	C	C	A	A	T	G	T	T	C	C	C	G														1
T	G	T	G	T	G	A	A	G	T	G	C	T	T	T	A	A	A	G	C	G	A	G	A	A	C	G	C	G	A		1
T	G	T	G	T	G	A	A	G	T	G	C	T	T	T	A	A	A	G	C	G	A	G	A	A	C	G	C	C	A														1
T	G	T	G	T	G	A	A	G	T	G	C	T	T	T	A	A	A	G	C	A	G	T	G	T	T	G	C	C	A														1
T	G	T	G	T	G	A	A	A	T	G	C	T	T	T	A	A	A	G	C	G	A	G	A	A	C	G	C	G	A
T	G	T	G	T	A	A	A	G	T	G	T	C	C	C	C	G	C	C	C	A	G	G	A	A	C	G	T	G	A
T	G	T	G	T	A	A	A	G	T	G	C	T	C	C	A	A	A	G	C	A	A	G	A	A	C	C	C	G	A
T	G	T	G	C	G	A	A	G	T	G	C	T	T	T	A	A	A	G	C	A	A	G	A	A	C	C	T	G	A																		1
T	G	T	G	C	A	G	C	G	T	G	T	C	C	C	C	G	C	C	C	A	G	T	A	T	C	C	C	G	G				1
T	G	T	G	C	A	G	C	G	G	G	T	C	C	T	C	G	C	C	C	A	G	G	A	A	C	G	T	C	G									1
T	G	T	G	C	A	G	C	G	G	G	T	C	C	T	C	A	A	G	C	G	A	T	G	T	T	C	C	C	G									1
T	G	T	G	C	A	G	C	G	G	G	T	C	C	T	C	A	A	G	C	G	A	T	A	T	C	G	C	C	G							1
T	G	T	G	C	A	G	C	G	G	G	T	C	C	C	C	G	C	C	C	G	G	G	A	A	C	C	C	G	A					1
T	G	T	G	C	A	G	C	G	G	G	T	C	C	C	C	G	C	C	C	A	G	T	G	T	T	C	C	G	G				1
T	G	T	G	C	A	G	C	G	G	G	T	C	C	C	C	G	C	C	C	A	G	T	G	T	T	C	C	C	G									1
T	G	T	G	C	A	G	C	G	G	G	T	C	C	C	C	G	C	C	C	A	G	G	A	A	C	C	C	G	G				1
T	G	T	G	C	A	G	C	G	G	G	T	C	C	C	C	G	C	C	C	A	A	T	A	T	C	C	C	G	A	1
T	G	T	G	C	A	G	C	G	G	G	T	C	C	C	C	A	C	G	G	G	A	G	A	A	C	G	C	G	A					1
T	G	T	G	C	A	G	C	G	G	G	T	C	C	C	C	A	A	G	G	G	A	T	A	T	C	G	C	G	A					1
T	G	T	G	C	A	G	C	G	G	G	T	C	C	C	C	A	A	G	C	A	A	G	A	A	C	G	C	C	G
T	G	T	G	C	A	G	C	G	G	G	C	T	T	T	A	A	A	G	C	A	A	T	A	T	C	G	C	G	A						1
T	G	T	G	C	A	G	C	G	G	G	C	C	C	C	C	G	C	C	C	A	A	T	A	T	C	C	T	C	A					1
T	G	T	G	C	A	G	C	G	G	A	T	C	C	C	C	G	C	C	C	A	G	T	G	T	T	G	C	G	A		1
T	G	T	G	C	A	G	C	A	G	G	T	C	C	C	C	G	C	C	C	A	G	G	A	A	C	G	C	C	A																	1
T	G	T	A	T	G	G	C	G	T	G	C	T	T	T	A	G	C	C	C	A	G	G	A	A	C	C	C	C	A
T	G	T	A	T	G	G	C	A	G	A	T	C	C	C	C	G	C	C	C	A	G	G	A	A	C	G	C	C	G									1
T	G	T	A	T	G	A	C	G	T	G	T	C	C	T	C	A	A	G	G	G	A	T	G	T	T	G	C	C	G
T	G	T	A	T	G	A	C	G	T	G	T	C	C	T	C	A	A	G	G	G	A	G	A	A	C	G	T	C	G										1
T	G	T	A	T	G	A	C	G	T	G	T	C	C	C	C	G	C	C	C	A	G	T	G	T	T	G	C	C	G
T	G	T	A	T	G	A	C	G	T	G	T	C	C	C	C	G	C	C	C	A	G	G	A	A	C	C	C	C	A
T	G	T	A	T	G	A	C	G	T	G	T	C	C	C	C	A	A	G	C	A	A	G	A	A	C	G	T	C	A
T	G	T	A	T	G	A	C	G	T	G	C	T	T	T	A	A	A	G	C	G	G	T	G	T	T	G	C	C	A
T	G	T	A	T	G	A	C	G	T	G	C	T	T	T	A	A	A	G	C	G	A	T	A	T	C	G	C	C	G									1
T	G	T	A	T	G	A	C	G	T	G	C	T	T	T	A	A	A	G	C	A	A	G	A	T	C	C	T	G	A					1
T	G	T	A	T	G	A	C	G	T	G	C	C	T	T	A	A	A	G	C	A	A	G	A	T	C	G	C	C	A
T	G	T	A	T	G	A	C	G	G	G	T	C	C	C	C	G	C	C	C	A	A	G	A	A	C	C	C	C	G														1
T	G	T	A	T	G	A	C	G	G	G	C	T	T	T	A	G	C	C	C	A	A	T	G	T	T	G	C	G	A								1
T	G	T	A	T	G	A	C	G	G	G	C	T	T	T	A	A	A	G	C	A	A	G	A	T	C	G	C	G	G
T	G	T	A	T	G	A	C	A	G	G	T	C	C	T	C	A	A	G	C	G	A	G	A	A	C	C	C	G	G			1
T	G	T	A	T	G	A	A	G	T	G	T	C	T	T	C	A	A	G	G	A	G	G	A	A	C	G	C	C	A													1
T	G	T	A	T	G	A	A	G	T	G	T	C	T	T	C	A	A	G	C	G	A	T	A	T	C	G	C	G	A		1
T	G	T	A	T	G	A	A	G	T	G	T	C	T	T	C	A	A	G	C	G	A	T	A	T	C	C	T	G	A		1
T	G	T	A	T	G	A	A	G	T	G	T	C	T	T	A	A	A	G	C	A	A	G	G	T	T	C	C	G	G
T	G	T	A	T	G	A	A	G	T	G	T	C	C	T	C	A	C	G	G	G	A	G	A	A	C	C	T	G	A
T	G	T	A	T	G	A	A	G	T	G	T	C	C	T	C	A	A	G	G	G	A	T	G	T	T	G	T	C	G															1
T	G	T	A	T	G	A	A	G	T	G	T	C	C	T	C	A	A	G	G	G	A	T	G	T	T	G	T	C	A															1
T	G	T	A	T	G	A	A	G	T	G	T	C	C	T	C	A	A	G	G	G	A	T	G	T	T	C	C	G	A
T	G	T	A	T	G	A	A	G	T	G	T	C	C	T	C	A	A	G	G	G	A	T	G	T	T	C	C	C	G
T	G	T	A	T	G	A	A	G	T	G	T	C	C	T	C	A	A	G	G	G	A	G	A	A	C	G	C	C	G									1
T	G	T	A	T	G	A	A	G	T	G	T	C	C	T	C	A	A	G	G	G	A	G	A	A	C	C	T	G	A
T	G	T	A	T	G	A	A	G	T	G	T	C	C	T	C	A	A	G	C	G	G	T	G	T	T	C	C	G	G											1
T	G	T	A	T	G	A	A	G	T	G	T	C	C	T	C	A	A	G	C	G	A	T	A	A	C	C	C	G	G		1
T	G	T	A	T	G	A	A	G	T	G	T	C	C	T	C	A	A	G	C	A	A	T	G	A	C	G	T	C	A							1
T	G	T	A	T	G	A	A	G	T	G	T	C	C	T	C	A	A	G	C	A	A	G	A	T	C	G	T	C	A							1
T	G	T	A	T	G	A	A	G	T	G	T	C	C	C	C	G	C	C	C	A	G	T	G	T	T	G	C	G	G
T	G	T	A	T	G	A	A	G	T	G	T	C	C	C	C	G	C	C	C	A	G	G	A	A	C	G	C	C	G																	1
T	G	T	A	T	G	A	A	G	T	G	T	C	C	C	C	G	C	C	C	A	A	T	G	T	T	G	T	C	G															1
T	G	T	A	T	G	A	A	G	T	G	T	C	C	C	C	G	C	C	C	A	A	T	G	T	T	G	C	C	G
T	G	T	A	T	G	A	A	G	T	G	T	C	C	C	C	G	C	C	C	A	A	T	G	T	T	G	C	C	A													1
T	G	T	A	T	G	A	A	G	T	G	T	C	C	C	C	G	C	C	C	A	A	T	G	T	T	C	T	G	A								1
T	G	T	A	T	G	A	A	G	T	G	T	C	C	C	C	G	C	C	C	A	A	T	A	T	C	G	C	G	G
T	G	T	A	T	G	A	A	G	T	G	T	C	C	C	C	G	C	C	C	A	A	T	A	T	C	C	C	C	G
T	G	T	A	T	G	A	A	G	T	G	T	C	C	C	C	G	C	C	C	A	A	G	A	A	C	G	C	G	A
T	G	T	A	T	G	A	A	G	T	G	T	C	C	C	C	G	C	C	C	A	A	G	A	A	C	C	C	C	G													1
T	G	T	A	T	G	A	A	G	T	G	T	C	C	C	C	A	C	G	C	A	A	T	G	T	T	G	C	G	A
T	G	T	A	T	G	A	A	G	T	G	T	C	C	C	C	A	A	G	G	G	A	T	G	T	T	C	C	G	A
T	G	T	A	T	G	A	A	G	T	G	T	C	C	C	C	A	A	G	G	G	A	T	G	T	T	C	C	C	A
T	G	T	A	T	G	A	A	G	T	G	T	C	C	C	C	A	A	G	G	G	A	G	A	A	C	G	T	C	G										1
T	G	T	A	T	G	A	A	G	T	G	T	C	C	C	C	A	A	G	C	G	A	T	A	T	C	G	T	G	A
T	G	T	A	T	G	A	A	G	T	G	T	C	C	C	C	A	A	G	C	G	A	G	G	T	C	C	C	G	G
T	G	T	A	T	G	A	A	G	T	G	T	C	C	C	C	A	A	G	C	A	G	T	G	T	T	G	C	G	G
T	G	T	A	T	G	A	A	G	T	G	T	C	C	C	C	A	A	G	C	A	G	G	A	T	C	G	C	C	A
T	G	T	A	T	G	A	A	G	T	G	T	C	C	C	C	A	A	G	C	A	G	G	A	A	C	G	C	C	A													1
T	G	T	A	T	G	A	A	G	T	G	T	C	C	C	C	A	A	G	C	A	G	G	A	A	C	C	C	C	G
T	G	T	A	T	G	A	A	G	T	G	T	C	C	C	C	A	A	G	C	A	A	T	A	T	T	G	T	C	G													1
T	G	T	A	T	G	A	A	G	T	G	T	C	C	C	C	A	A	G	C	A	A	T	A	T	C	C	C	G	A																				1
T	G	T	A	T	G	A	A	G	T	G	T	C	C	C	C	A	A	G	C	A	A	G	A	A	T	G	T	C	G													1
T	G	T	A	T	G	A	A	G	T	G	T	C	C	C	C	A	A	G	C	A	A	G	A	A	C	G	T	C	A
T	G	T	A	T	G	A	A	G	T	G	T	C	C	C	C	A	A	G	C	A	A	G	A	A	C	G	C	C	G
T	G	T	A	T	G	A	A	G	T	G	T	C	C	C	A	G	C	C	C	A	A	T	A	T	C	G	C	C	A
T	G	T	A	T	G	A	A	G	T	G	T	C	C	C	A	G	C	C	C	A	A	G	A	A	C	C	C	G	A
T	G	T	A	T	G	A	A	G	T	G	T	C	C	C	A	A	A	G	C	A	A	G	A	A	C	C	C	G	A
T	G	T	A	T	G	A	A	G	T	G	C	T	T	T	C	G	C	C	C	A	A	T	A	A	C	G	T	C	G															1
T	G	T	A	T	G	A	A	G	T	G	C	T	T	T	C	A	A	G	C	G	A	T	A	T	C	C	C	G	G				1
T	G	T	A	T	G	A	A	G	T	G	C	T	T	T	C	A	A	G	C	A	G	T	G	T	T	C	C	G	G
T	G	T	A	T	G	A	A	G	T	G	C	T	T	T	A	G	C	C	C	A	G	T	G	T	T	C	C	G	G				1
T	G	T	A	T	G	A	A	G	T	G	C	T	T	T	A	G	C	C	C	A	G	T	G	T	T	C	C	G	A
T	G	T	A	T	G	A	A	G	T	G	C	T	T	T	A	G	C	C	C	A	G	T	G	T	T	C	C	C	G
T	G	T	A	T	G	A	A	G	T	G	C	T	T	T	A	G	A	G	C	A	A	G	A	T	C	G	C	G	A						1
T	G	T	A	T	G	A	A	G	T	G	C	T	T	T	A	A	C	G	C	G	A	G	A	A	C	C	C	G	G
T	G	T	A	T	G	A	A	G	T	G	C	T	T	T	A	A	A	G	G	G	A	T	G	T	T	G	C	G	A											1
T	G	T	A	T	G	A	A	G	T	G	C	T	T	T	A	A	A	G	G	G	A	T	G	T	T	G	C	C	A										1
T	G	T	A	T	G	A	A	G	T	G	C	T	T	T	A	A	A	G	G	G	A	T	G	T	T	C	C	G	G																				1
T	G	T	A	T	G	A	A	G	T	G	C	T	T	T	A	A	A	G	G	G	A	T	G	T	T	C	C	C	G									1
T	G	T	A	T	G	A	A	G	T	G	C	T	T	T	A	A	A	G	G	G	A	T	A	T	C	G	C	C	G										1
T	G	T	A	T	G	A	A	G	T	G	C	T	T	T	A	A	A	G	G	G	A	T	A	T	C	G	C	C	A										1
T	G	T	A	T	G	A	A	G	T	G	C	T	T	T	A	A	A	G	G	G	A	G	A	A	C	G	C	G	A																				1
T	G	T	A	T	G	A	A	G	T	G	C	T	T	T	A	A	A	G	C	G	G	T	G	T	T	C	C	G	G																1
T	G	T	A	T	G	A	A	G	T	G	C	T	T	T	A	A	A	G	C	G	G	G	A	A	C	G	T	C	G															1
T	G	T	A	T	G	A	A	G	T	G	C	T	T	T	A	A	A	G	C	G	A	T	A	T	T	G	C	C	A									1
T	G	T	A	T	G	A	A	G	T	G	C	T	T	T	A	A	A	G	C	G	A	T	A	T	C	C	C	G	G				1
T	G	T	A	T	G	A	A	G	T	G	C	T	T	T	A	A	A	G	C	G	A	G	A	A	C	G	T	G	A
T	G	T	A	T	G	A	A	G	T	G	C	T	T	T	A	A	A	G	C	G	A	G	A	A	C	G	C	G	G
T	G	T	A	T	G	A	A	G	T	G	C	T	T	T	A	A	A	G	C	G	A	G	A	A	C	C	C	G	A
T	G	T	A	T	G	A	A	G	T	G	C	T	T	T	A	A	A	G	C	G	A	G	A	A	C	C	C	C	G																	1
T	G	T	A	T	G	A	A	G	T	G	C	T	T	T	A	A	A	G	C	A	G	G	A	A	C	G	C	C	A
T	G	T	A	T	G	A	A	G	T	G	C	T	T	T	A	A	A	G	C	A	A	T	G	T	T	G	C	G	G				1
T	G	T	A	T	G	A	A	G	T	G	C	T	T	T	A	A	A	G	C	A	A	T	A	T	C	G	C	C	A															1
T	G	T	A	T	G	A	A	G	T	G	C	T	T	T	A	A	A	G	C	A	A	T	A	T	C	C	C	G	G																				1
T	G	T	A	T	G	A	A	G	T	G	C	T	T	T	A	A	A	G	C	A	A	G	G	T	T	C	C	G	G
T	G	T	A	T	G	A	A	G	T	G	C	T	T	T	A	A	A	G	C	A	A	G	G	A	T	C	C	C	A
T	G	T	A	T	G	A	A	G	T	G	C	T	T	T	A	A	A	G	C	A	A	G	A	T	C	G	T	C	G
T	G	T	A	T	G	A	A	G	T	G	C	T	T	T	A	A	A	G	C	A	A	G	A	T	C	G	T	C	A						1
T	G	T	A	T	G	A	A	G	T	G	C	T	T	T	A	A	A	G	C	A	A	G	A	T	C	C	C	C	G									1
T	G	T	A	T	G	A	A	G	T	G	C	T	T	T	A	A	A	G	C	A	A	G	A	A	T	C	C	C	A
T	G	T	A	T	G	A	A	G	T	G	C	T	T	C	A	A	A	G	C	A	A	T	G	A	T	G	T	C	G							1
T	G	T	A	T	G	A	A	G	T	G	C	T	C	T	A	G	C	C	C	A	G	T	G	T	T	G	C	C	G
T	G	T	A	T	G	A	A	G	T	G	C	T	C	T	A	A	A	G	C	G	A	T	G	T	T	G	C	C	A							1
T	G	T	A	T	G	A	A	G	T	G	C	T	C	T	A	A	A	G	C	G	A	T	A	T	C	C	C	C	G													1
T	G	T	A	T	G	A	A	G	T	G	C	T	C	T	A	A	A	G	C	G	A	G	G	T	T	G	C	C	A													1
T	G	T	A	T	G	A	A	G	T	G	C	T	C	T	A	A	A	G	C	G	A	G	A	A	C	G	C	C	G													1
T	G	T	A	T	G	A	A	G	T	G	C	T	C	T	A	A	A	G	C	G	A	G	A	A	C	C	C	C	G													1
T	G	T	A	T	G	A	A	G	T	G	C	T	C	T	A	A	A	G	C	A	A	T	G	T	T	G	T	C	G
T	G	T	A	T	G	A	A	G	T	G	C	T	C	T	A	A	A	G	C	A	A	T	G	T	T	C	C	C	A
T	G	T	A	T	G	A	A	G	T	G	C	T	C	T	A	A	A	G	C	A	A	G	G	T	T	C	C	G	A
T	G	T	A	T	G	A	A	G	T	G	C	T	C	T	A	A	A	G	C	A	A	G	G	T	T	C	C	C	G													1
T	G	T	A	T	G	A	A	G	T	G	C	T	C	T	A	A	A	G	C	A	A	G	A	A	T	G	C	C	G							1
T	G	T	A	T	G	A	A	G	T	G	C	T	C	T	A	A	A	G	C	A	A	G	A	A	C	C	C	G	A
T	G	T	A	T	G	A	A	G	T	G	C	C	T	T	A	G	C	C	C	A	G	T	G	T	T	G	C	G	G						1
T	G	T	A	T	G	A	A	G	T	G	C	C	T	T	A	A	A	G	C	G	A	T	A	T	C	C	C	G	A	1
T	G	T	A	T	G	A	A	G	T	G	C	C	T	T	A	A	A	G	C	G	A	G	A	A	C	C	C	G	G	1
T	G	T	A	T	G	A	A	G	T	G	C	C	T	T	A	A	A	G	C	A	A	G	A	T	C	C	T	G	A								1
T	G	T	A	T	G	A	A	G	T	G	C	C	T	T	A	A	A	G	C	A	A	G	A	A	C	C	T	G	A																		1
T	G	T	A	T	G	A	A	G	T	G	C	C	C	C	C	G	C	C	C	A	G	T	G	T	T	C	C	C	G																	1
T	G	T	A	T	G	A	A	G	T	A	T	C	C	C	C	G	C	C	C	A	G	G	A	A	C	G	C	C	G													1
T	G	T	A	T	G	A	A	G	G	G	T	C	C	C	C	G	C	C	C	A	G	G	A	A	C	G	C	C	A														1
T	G	T	A	T	G	A	A	G	G	G	T	C	C	C	C	G	C	C	C	A	A	T	G	T	T	C	C	G	A
T	G	T	A	T	G	A	A	G	G	G	T	C	C	C	C	G	C	C	C	A	A	T	G	T	T	C	C	C	G														1
T	G	T	A	T	G	A	A	G	G	G	T	C	C	C	C	G	C	C	C	A	A	G	A	A	C	G	C	C	A														1
T	G	T	A	T	G	A	A	G	G	G	C	T	T	T	A	A	A	G	C	A	A	G	A	T	C	C	C	C	G									1
T	G	T	A	T	G	A	A	G	G	G	C	T	T	T	A	A	A	G	C	A	A	G	A	A	C	G	C	C	A
T	G	T	A	T	G	A	A	G	G	G	C	T	T	C	A	A	A	G	C	G	A	G	A	A	C	G	T	C	G									1
T	G	T	A	T	G	A	A	G	G	G	C	T	C	C	A	A	A	G	C	G	A	T	A	T	C	G	C	G	A
T	G	T	A	T	G	A	A	A	T	G	T	C	C	T	C	A	A	G	G	G	A	T	G	T	T	C	T	C	A			1
T	G	T	A	T	G	A	A	A	T	G	T	C	C	T	C	A	A	G	G	G	A	T	G	T	T	C	C	C	G							1
T	G	T	A	T	G	A	A	A	T	G	T	C	C	T	C	A	A	G	G	G	A	T	A	T	C	G	C	G	A		1
T	G	T	A	T	G	A	A	A	T	G	T	C	C	T	C	A	A	G	C	G	A	T	A	T	C	G	C	G	A	1
T	G	T	A	T	G	A	A	A	T	G	T	C	C	T	C	A	A	G	C	G	A	T	A	T	C	G	C	C	G										1
T	G	T	A	T	G	A	A	A	T	G	T	C	C	T	C	A	A	G	C	G	A	G	A	A	C	G	T	C	G							1
T	G	T	A	T	G	A	A	A	T	G	T	C	C	T	C	A	A	G	C	G	A	G	A	A	C	G	C	G	A	1
T	G	T	A	T	G	A	A	A	T	G	T	C	C	T	C	A	A	G	C	G	A	G	A	A	C	G	C	C	A							1
T	G	T	A	T	G	A	A	A	T	G	T	C	C	T	C	A	A	G	C	A	A	G	A	A	C	G	T	C	A									1
T	G	T	A	T	G	A	A	A	T	G	T	C	C	T	A	A	A	G	C	G	A	T	A	T	C	G	T	C	G							1
T	G	T	A	T	G	A	A	A	T	G	T	C	C	T	A	A	A	G	C	G	A	T	A	T	C	C	C	G	A	1
T	G	T	A	T	G	A	A	A	T	G	T	C	C	T	A	A	A	G	C	G	A	T	A	A	C	G	C	C	G									1
T	G	T	A	T	G	A	A	A	T	G	T	C	C	T	A	A	A	G	C	G	A	G	A	A	C	C	C	G	A		1
T	G	T	A	T	G	A	A	A	T	G	T	C	C	C	C	A	A	G	C	G	A	G	A	A	C	G	C	C	G
T	G	T	A	T	G	A	A	A	T	G	T	C	C	C	C	A	A	G	C	G	A	G	A	A	C	G	C	C	A							1
T	G	T	A	T	G	A	A	A	T	A	T	C	C	C	C	G	C	C	C	A	G	G	A	A	C	C	C	C	G																	1
T	G	T	A	T	G	A	A	A	T	A	T	C	C	C	C	G	C	C	C	A	G	G	A	A	C	C	C	C	A																	1
T	G	T	A	T	G	A	A	A	G	G	T	C	C	T	A	A	A	G	C	G	A	T	A	T	C	G	C	C	G									1
T	G	T	A	T	G	A	A	A	G	G	T	C	C	C	C	G	C	C	C	A	G	G	A	T	C	G	C	C	G													1
T	G	T	A	T	G	A	A	A	G	G	T	C	C	C	C	A	A	G	C	G	A	G	A	A	C	G	T	C	G									1
T	G	T	A	T	G	A	A	A	G	G	C	T	T	T	A	A	A	G	C	G	A	T	A	T	C	C	C	G	G		1
T	G	T	A	T	A	G	C	A	G	A	T	C	C	C	C	G	C	C	C	A	G	T	A	T	C	G	C	G	A											1
T	G	T	A	T	A	A	A	G	T	G	C	T	T	T	A	A	A	G	C	A	A	T	G	T	T	C	C	G	A
T	G	T	A	T	A	A	A	G	G	G	C	T	T	T	A	A	A	G	C	G	A	T	A	T	C	G	C	G	A
T	G	T	A	T	A	A	A	G	G	G	C	T	T	C	A	A	A	G	C	G	A	T	A	T	C	G	C	G	A
T	G	T	A	C	G	G	C	G	G	G	T	C	C	C	C	G	C	C	C	A	G	G	G	T	T	C	C	G	G
T	G	T	A	C	G	G	C	A	G	G	T	C	C	C	C	A	A	G	C	A	G	T	G	T	T	G	C	G	A
T	G	T	A	C	G	G	C	A	G	A	T	C	C	C	C	G	C	C	C	A	G	G	A	A	C	C	C	G	A
T	G	T	A	C	G	A	C	G	T	G	T	C	C	C	C	G	C	C	C	G	A	T	A	A	C	C	C	C	G
T	G	T	A	C	A	G	C	G	G	G	T	C	C	T	C	A	A	G	C	G	A	T	A	T	C	G	C	C	G							1
T	G	T	A	C	A	G	C	G	G	G	T	C	C	C	C	G	C	C	C	A	A	G	A	A	C	G	T	C	G
T	G	T	A	C	A	G	C	A	G	G	T	C	C	C	C	G	C	C	C	A	G	T	G	T	T	G	C	G	A
T	G	T	A	C	A	G	C	A	G	G	T	C	C	C	C	A	A	G	C	A	G	T	G	T	T	C	C	G	A																		1
T	G	T	A	C	A	G	C	A	G	A	T	C	T	C	C	G	C	C	C	A	G	G	A	A	C	C	C	C	G
T	G	T	A	C	A	G	C	A	G	A	T	C	C	C	C	G	C	C	C	A	G	T	G	T	T	C	C	C	G
T	G	T	A	C	A	G	C	A	G	A	T	C	C	C	C	G	C	C	C	A	G	T	G	T	T	C	C	C	A
T	G	T	A	C	A	G	C	A	G	A	T	C	C	C	C	G	C	C	C	A	G	T	A	T	C	G	T	C	G
T	G	T	A	C	A	G	C	A	G	A	T	C	C	C	C	G	C	C	C	A	G	G	A	A	C	G	C	C	A
T	G	T	A	C	A	G	A	A	G	A	T	C	C	C	C	G	C	C	C	A	G	G	A	A	C	G	C	G	A																		1
T	G	C	A	T	G	A	C	G	T	G	T	C	T	T	C	A	A	G	C	G	A	G	A	A	C	C	T	G	A								1
T	G	C	A	T	G	A	C	G	T	G	T	C	C	T	C	A	A	G	G	G	A	T	G	T	T	C	C	G	G
T	G	C	A	T	G	A	C	G	T	G	T	C	C	T	C	A	A	G	G	G	A	G	G	T	T	C	C	C	G									1
T	G	C	A	T	G	A	C	G	T	G	T	C	C	T	C	A	A	G	G	G	A	G	A	A	C	C	T	G	A
T	G	C	A	T	G	A	C	G	T	G	T	C	C	T	C	A	A	G	C	G	A	T	G	T	T	G	C	G	A								1
T	G	C	A	T	G	A	C	G	T	G	T	C	C	T	C	A	A	G	C	A	A	G	A	A	C	G	T	C	G										1
T	G	C	A	T	G	A	C	G	G	G	T	C	T	T	C	A	A	G	G	G	A	T	G	T	T	G	C	G	A
T	G	C	A	T	G	A	A	G	T	G	C	T	T	T	A	A	A	G	C	G	G	T	G	T	T	C	C	G	G		1
T	G	C	A	T	G	A	A	G	T	G	C	T	T	T	A	A	A	G	C	G	G	G	A	A	C	G	C	C	G															1
T	G	C	A	T	G	A	A	G	T	G	C	T	T	T	A	A	A	G	C	G	A	T	A	A	C	C	T	G	A								1
T	G	C	A	T	G	A	A	G	T	G	C	T	T	T	A	A	A	G	C	A	A	G	A	A	C	G	C	C	A															1
T	C	T	G	T	G	A	C	A	T	G	T	C	C	T	C	A	A	G	C	A	G	G	A	T	T	C	C	G	A	1
T	C	T	G	T	A	G	C	A	G	A	T	C	C	C	C	G	C	C	G	A	A	T	G	T	T	C	C	C	G
T	C	T	G	C	G	G	C	G	G	G	T	T	T	T	C	A	A	G	C	A	A	T	G	T	T	C	C	C	G															1
T	C	T	G	C	G	G	C	A	G	A	T	C	C	C	C	G	C	C	C	A	G	G	A	A	C	C	C	G	A
T	C	T	G	C	A	G	C	G	G	G	T	C	C	T	C	G	C	C	C	A	G	G	G	T	T	C	C	C	G							1
T	C	T	G	C	A	G	C	G	G	G	T	C	C	C	C	G	C	C	C	A	G	T	G	T	T	C	C	G	A
T	C	T	G	C	A	G	C	G	G	G	T	C	C	C	C	G	C	C	C	A	A	T	G	T	T	C	C	G	A
T	C	T	G	C	A	G	C	G	G	G	T	C	C	C	C	G	C	C	C	A	A	G	A	A	C	G	T	C	G
T	C	T	G	C	A	G	C	A	G	G	T	C	T	C	C	A	A	G	C	A	G	T	G	T	T	G	C	G	A
T	C	T	G	C	A	G	C	A	G	G	T	C	C	C	C	A	A	G	G	G	A	T	G	T	T	G	C	G	G
T	C	T	G	C	A	G	C	A	G	G	T	C	C	C	A	G	A	G	C	A	G	G	A	A	T	C	C	C	G
T	C	T	A	T	G	A	A	G	T	G	T	C	C	C	C	G	C	C	C	A	G	T	G	T	T	G	C	G	G
T	C	T	A	T	G	A	A	G	T	G	T	C	C	C	C	G	C	C	C	A	G	T	G	T	T	G	C	G	A
T	C	T	A	T	G	A	A	G	T	G	T	C	C	C	C	A	A	G	C	A	A	G	A	A	C	G	C	C	G
T	C	T	A	T	G	A	A	G	T	A	C	T	C	T	A	A	A	G	C	G	A	T	A	T	C	G	C	C	A							1
T	C	T	A	C	G	G	C	G	G	G	T	C	C	C	C	G	C	C	C	A	G	T	G	T	T	C	C	G	A
T	C	T	A	C	G	G	C	A	G	G	T	C	C	T	C	A	A	G	G	G	A	T	G	T	T	G	C	G	G
T	C	T	A	C	G	G	C	A	G	G	T	C	C	C	C	A	A	G	C	A	G	G	A	A	C	C	C	G	A
T	C	T	A	C	G	G	C	A	G	G	C	T	C	C	A	G	C	C	C	A	G	T	G	T	T	C	C	G	A
T	C	T	A	C	G	G	C	A	G	A	T	C	T	T	C	G	C	C	C	A	G	G	A	A	C	C	C	G	A
T	C	T	A	C	G	A	A	G	G	G	T	C	C	C	A	G	C	C	C	G	G	G	A	A	C	C	C	C	G													1
T	C	T	A	C	A	G	C	G	G	G	T	C	C	C	C	G	C	C	C	A	G	T	G	T	T	C	C	G	G																1
T	C	T	A	C	A	G	C	G	G	G	T	C	C	C	C	G	C	C	C	A	G	T	G	T	T	C	C	G	A
T	C	T	A	C	A	G	C	A	G	G	T	C	C	T	C	A	A	G	C	A	G	T	G	T	T	C	C	G	A
T	C	T	A	C	A	G	C	A	G	G	T	C	C	C	C	G	C	C	C	A	A	G	A	A	C	G	T	G	A
T	C	T	A	C	A	G	C	A	G	G	T	C	C	C	C	A	A	G	C	A	G	T	G	T	T	G	C	G	A
T	C	T	A	C	A	G	C	A	G	A	T	C	C	C	C	G	C	C	C	A	G	G	A	A	C	C	C	G	A
T	C	T	A	C	A	G	C	A	G	A	T	C	C	C	C	G	C	C	C	A	G	G	A	A	C	C	C	C	A
T	C	C	G	T	G	A	C	A	G	G	T	C	C	T	C	A	A	G	G	G	A	T	A	T	C	C	C	C	A	1
T	C	C	A	T	G	A	C	G	T	G	T	C	C	T	C	G	C	C	C	A	G	T	G	T	T	C	C	G	A
A	G	T	G	T	G	A	C	G	T	G	T	C	C	T	C	A	A	G	G	G	A	G	A	A	C	C	T	C	A				1
A	G	T	G	T	G	A	C	G	T	G	T	C	C	C	C	G	C	C	C	A	G	G	A	A	C	G	C	G	A		1
A	G	T	G	T	G	A	C	G	G	G	T	C	C	C	C	G	C	C	C	A	G	T	G	T	T	C	C	G	G		1
A	G	T	G	T	G	A	C	G	G	G	C	T	T	T	A	A	A	G	G	G	A	T	G	T	T	G	C	G	A						1
A	G	T	G	T	G	A	A	G	T	G	T	C	T	T	C	A	A	G	C	A	G	T	G	T	T	G	C	C	G
A	G	T	G	T	G	A	A	G	T	G	T	C	C	T	C	A	A	G	C	G	G	G	A	A	C	C	C	G	G	1
A	G	T	G	T	G	A	A	G	T	G	T	C	C	T	C	A	A	G	C	G	A	G	A	A	C	C	T	G	A	1
A	G	T	G	T	G	A	A	G	T	G	T	C	C	T	C	A	A	G	C	A	A	G	A	A	C	G	T	G	A
A	G	T	G	T	G	A	A	G	T	G	T	C	C	C	C	G	C	C	C	A	G	T	G	T	T	C	C	G	A
A	G	T	G	T	G	A	A	G	T	G	T	C	C	C	C	G	C	C	C	A	G	G	A	A	C	C	C	G	A
A	G	T	G	T	G	A	A	G	T	G	T	C	C	C	C	G	C	C	C	A	A	G	A	A	C	G	T	G	A
A	G	T	G	T	G	A	A	G	T	G	T	C	C	C	C	A	A	G	C	A	A	G	A	A	C	G	T	G	A
A	G	T	G	T	G	A	A	G	T	G	C	T	T	T	A	A	A	G	G	G	A	T	A	T	C	C	T	C	A				1
A	G	T	G	T	G	A	A	G	T	G	C	T	T	T	A	A	A	G	G	G	A	G	A	A	C	G	T	C	G										1
A	G	T	G	T	G	A	A	G	T	G	C	T	T	T	A	A	A	G	C	G	A	T	A	T	C	G	C	G	A				1
A	G	T	G	T	G	A	A	G	T	G	C	T	T	T	A	A	A	G	C	G	A	G	A	A	C	G	T	G	A					1
A	G	T	G	T	G	A	A	G	T	G	C	T	T	T	A	A	A	G	C	A	G	T	G	T	T	G	C	C	A										1
A	G	T	G	T	G	A	A	G	T	G	C	T	T	T	A	A	A	G	C	A	G	T	G	T	T	C	C	C	A										1
A	G	T	G	T	G	A	A	G	T	G	C	T	T	T	A	A	A	G	C	A	A	T	G	T	T	C	C	G	A
A	G	T	G	T	G	A	A	G	T	G	C	T	T	T	A	A	A	G	C	A	A	G	A	T	C	G	C	G	G
A	G	T	G	T	G	A	A	G	T	G	C	T	T	T	A	A	A	G	C	A	A	G	A	T	C	G	C	C	G
A	G	T	G	T	G	A	A	G	T	G	C	T	T	T	A	A	A	G	C	A	A	G	A	A	C	G	C	G	A								1
A	G	T	G	T	G	A	A	G	T	G	C	T	T	C	A	A	A	G	C	G	A	T	G	T	T	C	C	G	A
A	G	T	G	T	G	A	A	G	T	G	C	T	C	C	A	A	A	G	C	A	A	T	G	T	T	C	C	G	A
A	G	T	G	T	G	A	A	G	T	G	C	T	C	C	A	A	A	G	C	A	A	G	A	A	C	G	T	G	A
A	G	T	G	T	G	A	A	G	T	G	C	C	T	T	A	A	A	G	C	G	A	T	A	T	C	C	C	G	G				1
A	G	T	G	T	G	A	A	G	T	G	C	C	C	C	C	G	C	C	C	A	G	T	A	A	C	C	C	G	G	1
A	G	T	G	T	G	A	A	G	G	G	C	T	C	C	A	A	A	G	C	G	A	T	A	T	C	G	C	G	A
A	G	T	G	T	A	G	C	A	G	G	T	C	C	C	C	A	A	G	G	G	A	T	G	T	T	G	C	C	G
A	G	T	G	T	A	A	C	A	G	G	C	T	T	T	A	A	A	G	C	G	A	T	A	T	C	C	C	C	A												1
A	G	T	G	T	A	A	A	G	T	G	T	C	C	C	C	G	C	C	C	A	G	G	A	T	C	G	C	G	G
A	G	T	G	T	A	A	A	G	T	G	T	C	C	C	C	A	A	G	C	A	A	T	G	T	T	C	C	G	A
A	G	T	G	T	A	A	A	G	T	G	T	C	C	C	C	A	A	G	C	A	A	G	A	A	C	G	C	G	A
A	G	T	G	T	A	A	A	G	T	G	C	T	C	C	A	A	A	G	C	G	G	T	G	T	T	C	C	G	A																1
A	G	T	G	T	A	A	A	G	T	G	C	T	C	C	A	A	A	G	C	G	A	G	A	A	C	C	C	G	A
A	G	T	G	C	G	G	C	G	G	G	T	C	C	C	C	G	C	C	C	A	G	T	G	T	T	G	C	G	A																		1
A	G	T	G	C	A	G	C	G	G	G	T	C	C	C	C	G	C	C	C	A	G	T	G	T	T	C	C	G	A
A	G	T	G	C	A	G	C	A	G	G	T	C	C	T	C	G	C	C	C	A	A	T	G	T	C	G	C	C	A									1
A	G	T	G	C	A	G	C	A	G	G	T	C	C	C	C	G	C	C	C	A	G	G	A	A	C	C	C	G	G
A	G	T	G	C	A	G	C	A	G	A	T	C	C	C	C	A	C	G	C	A	G	T	A	A	C	G	C	G	A												1
A	G	T	A	T	G	A	C	G	T	G	T	C	C	T	C	A	A	G	C	G	A	T	A	T	C	C	C	C	A							1
A	G	T	A	T	G	A	A	G	T	G	T	C	C	T	C	A	A	G	G	G	A	G	A	A	C	C	T	G	A
A	G	T	A	T	G	A	A	G	T	G	T	C	C	T	C	A	A	G	C	A	G	T	G	T	T	C	C	G	A
A	G	T	A	T	G	A	A	G	T	G	T	C	C	C	C	G	C	C	C	A	G	T	A	A	C	C	C	G	G	1
A	G	T	A	T	G	A	A	G	T	G	T	C	C	C	C	G	C	C	C	A	G	G	A	A	C	C	C	G	G
A	G	T	A	T	G	A	A	G	T	G	T	C	C	C	C	A	A	G	C	A	A	G	A	A	C	G	T	G	A																1
A	G	T	A	T	G	A	A	G	T	G	C	T	C	T	A	A	A	G	C	A	G	G	G	A	C	C	C	C	A							1
A	G	T	A	T	A	A	A	G	T	G	T	C	C	C	C	A	A	G	C	A	A	T	G	T	T	C	C	G	A																1
A	G	T	A	C	G	A	A	G	G	G	T	C	C	T	C	A	A	G	C	A	A	G	A	T	C	G	C	G	A
A	G	C	G	T	G	A	C	G	T	G	T	C	C	T	C	A	A	G	G	G	A	T	G	T	T	G	C	G	A
A	G	C	G	T	G	A	C	G	T	G	T	C	C	T	C	A	A	G	G	G	A	G	A	A	C	G	C	G	A												1
A	G	C	G	T	G	A	C	G	T	G	T	C	C	T	C	A	A	G	C	A	A	G	A	A	C	G	T	G	A
A	G	C	G	T	G	A	C	G	T	G	C	T	T	T	A	A	A	G	C	G	A	G	A	A	C	C	C	C	A
A	G	C	G	T	G	A	C	G	T	G	C	T	T	C	A	A	A	G	C	G	A	T	A	T	C	G	C	G	A
A	G	C	G	T	G	A	C	G	G	G	T	C	C	C	C	A	A	G	C	G	A	T	A	T	C	G	C	G	A	1
A	G	C	G	T	G	A	C	G	G	G	C	T	T	T	A	G	C	C	C	A	A	G	A	A	C	G	C	G	G
A	G	C	G	T	G	A	C	G	G	G	C	T	T	C	A	A	A	G	C	G	G	T	A	T	C	G	C	G	A
A	G	C	G	T	A	A	C	G	T	G	T	C	C	T	C	G	C	C	C	A	G	G	A	A	C	C	C	G	A
A	G	C	G	T	A	A	C	G	T	G	T	C	C	C	C	A	A	G	G	G	A	T	A	T	C	C	C	G	A																1
A	G	C	G	T	A	A	C	G	T	G	T	C	C	C	C	A	A	G	G	G	A	G	A	A	C	C	C	G	A
A	G	C	G	T	A	A	C	G	G	G	C	T	T	T	A	G	C	C	C	A	A	G	A	A	C	G	C	G	G
A	G	C	G	T	A	A	C	G	G	G	C	T	T	T	A	A	A	G	C	G	G	T	A	T	C	G	C	G	A																1
A	G	C	G	T	A	A	C	G	G	G	C	T	C	C	A	A	A	G	C	G	G	T	A	T	C	G	C	G	A
A	G	C	G	C	G	G	C	G	G	G	T	C	C	T	C	A	A	G	C	G	A	T	A	T	C	C	C	G	A				1
A	G	C	G	C	A	G	C	G	G	G	T	C	C	C	C	G	C	C	C	A	G	T	G	T	T	C	C	G	A																1
A	G	C	G	C	A	G	C	A	G	A	T	C	C	C	C	G	C	C	C	A	G	G	A	A	C	G	C	G	A												1
A	G	C	A	T	G	G	C	G	T	G	T	C	C	T	C	A	A	G	G	G	A	T	A	T	C	C	C	C	G										1
A	G	C	A	T	G	G	C	G	T	G	T	C	C	T	C	A	A	G	C	G	A	T	G	T	T	G	C	G	A								1
A	G	C	A	T	G	G	C	G	G	G	T	C	C	C	C	G	C	C	C	A	G	T	G	T	T	G	C	G	A																1
A	G	C	A	T	G	G	C	G	G	G	T	C	C	C	C	G	C	C	C	A	G	T	G	T	T	G	C	C	G
A	G	C	A	T	G	G	C	G	G	G	T	C	C	C	C	G	C	C	C	A	G	T	G	T	T	C	C	C	G
A	G	C	A	T	G	G	C	G	G	G	T	C	C	C	C	A	A	G	G	G	A	T	G	T	T	C	C	G	G								1
A	G	C	A	T	G	G	C	G	G	G	C	T	T	T	A	G	C	C	G	A	A	T	G	T	T	C	C	C	G
A	G	C	A	T	G	G	C	A	G	G	T	C	C	C	C	A	A	G	G	G	A	T	G	T	T	G	C	C	A
A	G	C	A	T	G	A	C	G	T	G	T	T	C	T	C	A	A	G	G	G	A	T	G	T	T	G	C	G	A
A	G	C	A	T	G	A	C	G	T	G	T	C	T	T	C	A	A	G	G	G	A	T	G	T	T	G	C	G	A		1
A	G	C	A	T	G	A	C	G	T	G	T	C	T	T	C	A	A	G	G	G	A	T	G	T	T	G	C	C	A													1
A	G	C	A	T	G	A	C	G	T	G	T	C	T	T	C	A	A	G	C	G	A	T	G	T	T	G	C	G	A																				1
A	G	C	A	T	G	A	C	G	T	G	T	C	T	C	C	A	C	G	C	G	A	T	A	T	C	G	C	G	A				1
A	G	C	A	T	G	A	C	G	T	G	T	C	C	T	C	G	C	C	C	A	G	T	G	T	T	G	C	G	A																				1
A	G	C	A	T	G	A	C	G	T	G	T	C	C	T	C	G	C	C	C	A	G	T	G	T	T	G	C	C	A
A	G	C	A	T	G	A	C	G	T	G	T	C	C	T	C	G	C	C	C	A	G	G	A	A	C	G	C	G	A
A	G	C	A	T	G	A	C	G	T	G	T	C	C	T	C	G	C	C	C	A	A	T	G	T	T	C	C	C	G									1
A	G	C	A	T	G	A	C	G	T	G	T	C	C	T	C	A	C	G	G	G	A	T	G	T	T	G	C	C	A
A	G	C	A	T	G	A	C	G	T	G	T	C	C	T	C	A	C	G	G	G	A	G	A	A	C	C	C	G	A					1
A	G	C	A	T	G	A	C	G	T	G	T	C	C	T	C	A	C	G	C	A	A	G	A	A	C	G	C	C	G
A	G	C	A	T	G	A	C	G	T	G	T	C	C	T	C	A	A	G	G	G	G	T	G	T	T	C	T	G	A																				1
A	G	C	A	T	G	A	C	G	T	G	T	C	C	T	C	A	A	G	G	G	A	T	G	T	T	C	T	G	A												1
A	G	C	A	T	G	A	C	G	T	G	T	C	C	T	C	A	A	G	G	G	A	T	G	T	T	C	T	C	A				1
A	G	C	A	T	G	A	C	G	T	G	T	C	C	T	C	A	A	G	G	G	A	T	G	T	C	G	C	G	A
A	G	C	A	T	G	A	C	G	T	G	T	C	C	T	C	A	A	G	G	G	A	T	G	T	C	G	C	C	A														1
A	G	C	A	T	G	A	C	G	T	G	T	C	C	T	C	A	A	G	G	G	A	T	A	T	T	G	C	C	G														1
A	G	C	A	T	G	A	C	G	T	G	T	C	C	T	C	A	A	G	G	G	A	T	A	T	C	G	C	C	A														1
A	G	C	A	T	G	A	C	G	T	G	T	C	C	T	C	A	A	G	G	G	A	T	A	T	C	C	C	G	G																				1
A	G	C	A	T	G	A	C	G	T	G	T	C	C	T	C	A	A	G	G	G	A	G	G	T	T	C	C	C	G									1
A	G	C	A	T	G	A	C	G	T	G	T	C	C	T	C	A	A	G	G	G	A	G	A	T	C	G	C	G	A
A	G	C	A	T	G	A	C	G	T	G	T	C	C	T	C	A	A	G	G	G	A	G	A	T	C	C	C	G	G											1
A	G	C	A	T	G	A	C	G	T	G	T	C	C	T	C	A	A	G	G	G	A	G	A	A	C	G	T	C	A
A	G	C	A	T	G	A	C	G	T	G	T	C	C	T	C	A	A	G	G	G	A	G	A	A	C	C	C	G	G																		1
A	G	C	A	T	G	A	C	G	T	G	T	C	C	T	C	A	A	G	C	G	A	T	G	T	T	G	C	G	G								1
A	G	C	A	T	G	A	C	G	T	G	T	C	C	T	C	A	A	G	C	G	A	T	G	T	C	G	C	G	A						1
A	G	C	A	T	G	A	C	G	T	G	T	C	C	T	C	A	A	G	C	G	A	T	A	T	C	G	C	G	A																		1
A	G	C	A	T	G	A	C	G	T	G	T	C	C	T	C	A	A	G	C	G	A	T	A	T	C	G	C	C	A							1
A	G	C	A	T	G	A	C	G	T	G	T	C	C	T	C	A	A	G	C	G	A	T	A	T	C	C	C	C	G									1
A	G	C	A	T	G	A	C	G	T	G	T	C	C	T	C	A	A	G	C	G	A	G	A	A	C	G	C	C	A										1
A	G	C	A	T	G	A	C	G	T	G	T	C	C	T	C	A	A	G	C	G	A	G	A	A	C	C	C	C	G							1
A	G	C	A	T	G	A	C	G	T	G	T	C	C	T	C	A	A	G	C	A	G	G	A	A	C	C	C	C	G										1
A	G	C	A	T	G	A	C	G	T	G	T	C	C	T	C	A	A	G	C	A	A	T	G	T	T	C	T	G	A								1
A	G	C	A	T	G	A	C	G	T	G	T	C	C	T	C	A	A	G	C	A	A	T	G	T	T	C	C	C	A
A	G	C	A	T	G	A	C	G	T	G	T	C	C	T	C	A	A	G	C	A	A	T	G	A	T	C	C	C	G							1
A	G	C	A	T	G	A	C	G	T	G	T	C	C	T	C	A	A	G	C	A	A	T	G	A	C	G	C	C	A							1
A	G	C	A	T	G	A	C	G	T	G	T	C	C	T	C	A	A	G	C	A	A	G	A	T	C	C	C	C	G														1
A	G	C	A	T	G	A	C	G	T	G	T	C	C	T	C	A	A	G	C	A	A	G	A	A	C	G	T	C	A
A	G	C	A	T	G	A	C	G	T	G	T	C	C	T	C	A	A	G	C	A	A	G	A	A	C	G	C	C	A										1
A	G	C	A	T	G	A	C	G	T	G	T	C	C	T	C	A	A	G	C	A	A	G	A	A	C	C	C	G	G											1
A	G	C	A	T	G	A	C	G	T	G	T	C	C	T	C	A	A	G	C	A	A	G	A	A	C	C	C	G	A
A	G	C	A	T	G	A	C	G	T	G	T	C	C	T	A	A	A	G	G	G	A	T	A	T	C	G	T	C	G														1
A	G	C	A	T	G	A	C	G	T	G	T	C	C	T	A	A	A	G	C	A	A	G	A	A	T	C	C	C	G
A	G	C	A	T	G	A	C	G	T	G	T	C	C	C	C	G	C	C	G	G	G	T	G	T	T	G	T	G	G										1
A	G	C	A	T	G	A	C	G	T	G	T	C	C	C	C	G	C	C	C	A	G	T	A	A	C	G	C	C	G									1
A	G	C	A	T	G	A	C	G	T	G	T	C	C	C	C	G	C	C	C	A	A	T	G	T	C	G	C	C	G									1
A	G	C	A	T	G	A	C	G	T	G	T	C	C	C	C	G	C	C	C	A	A	G	A	A	C	G	T	C	G									1
A	G	C	A	T	G	A	C	G	T	G	T	C	C	C	C	A	A	G	G	G	A	T	G	T	T	G	C	G	G
A	G	C	A	T	G	A	C	G	T	G	T	C	C	C	C	A	A	G	G	G	A	T	G	T	T	C	C	C	G															1
A	G	C	A	T	G	A	C	G	T	G	T	C	C	C	C	A	A	G	G	G	A	T	G	T	C	C	C	C	G															1
A	G	C	A	T	G	A	C	G	T	G	T	C	C	C	C	A	A	G	G	G	A	T	A	A	C	C	C	C	G															1
A	G	C	A	T	G	A	C	G	T	G	T	C	C	C	C	A	A	G	G	G	A	G	A	A	C	C	C	G	A
A	G	C	A	T	G	A	C	G	T	G	T	C	C	C	C	A	A	G	C	G	G	G	A	A	C	G	T	C	G															1
A	G	C	A	T	G	A	C	G	T	G	T	C	C	C	C	A	A	G	C	G	A	T	A	T	C	C	T	C	A				1
A	G	C	A	T	G	A	C	G	T	G	T	C	C	C	C	A	A	G	C	A	A	G	A	A	C	G	C	G	A
A	G	C	A	T	G	A	C	G	T	G	C	T	T	T	A	G	C	C	C	A	G	T	G	T	T	C	C	G	A
A	G	C	A	T	G	A	C	G	T	G	C	T	T	T	A	A	A	G	C	G	A	T	G	T	T	G	C	G	A		1
A	G	C	A	T	G	A	C	G	T	G	C	T	T	T	A	A	A	G	C	G	A	T	A	T	C	C	C	C	G										1
A	G	C	A	T	G	A	C	G	T	G	C	T	T	T	A	A	A	G	C	G	A	G	A	T	C	G	C	G	A						1
A	G	C	A	T	G	A	C	G	T	G	C	T	T	T	A	A	A	G	C	G	A	G	A	A	C	C	C	C	A
A	G	C	A	T	G	A	C	G	T	G	C	T	T	T	A	A	A	G	C	A	A	G	A	A	C	G	T	C	G										1
A	G	C	A	T	G	A	C	G	T	G	C	T	T	T	A	A	A	G	C	A	A	G	A	A	C	C	T	G	A								1
A	G	C	A	T	G	A	C	G	T	G	C	T	C	T	A	G	C	C	C	A	G	T	G	T	T	G	C	C	G
A	G	C	A	T	G	A	C	G	T	G	C	T	C	T	A	A	A	G	C	G	A	T	G	T	T	G	C	C	A													1
A	G	C	A	T	G	A	C	G	T	G	C	T	C	T	A	A	A	G	C	G	A	T	A	T	C	G	C	G	A
A	G	C	A	T	G	A	C	G	T	G	C	T	C	C	A	A	A	G	C	G	A	T	A	T	C	C	C	C	A							1
A	G	C	A	T	G	A	C	G	T	G	C	T	C	C	A	A	A	G	C	A	A	T	G	T	T	C	C	G	A
A	G	C	A	T	G	A	C	G	T	G	C	C	C	T	C	A	A	G	G	G	A	T	G	T	T	G	C	G	G					1
A	G	C	A	T	G	A	C	G	T	G	C	C	C	T	C	A	A	G	G	G	A	T	G	T	T	G	C	G	A	1
A	G	C	A	T	G	A	C	G	T	G	C	C	C	T	C	A	A	G	G	G	A	G	A	A	C	C	C	G	A					1
A	G	C	A	T	G	A	C	G	T	A	T	C	C	T	C	A	A	G	C	A	A	T	G	T	T	G	C	C	A										1
A	G	C	A	T	G	A	C	G	T	A	T	C	C	C	C	A	A	G	G	G	A	T	G	T	T	G	C	G	G
A	G	C	A	T	G	A	C	G	G	G	T	C	T	T	C	A	A	G	C	G	A	G	A	A	C	C	C	G	G	1
A	G	C	A	T	G	A	C	G	G	G	T	C	C	T	C	A	A	G	G	G	G	G	A	A	C	C	C	G	A	1
A	G	C	A	T	G	A	C	G	G	G	T	C	C	T	C	A	A	G	G	G	A	T	G	T	T	G	C	G	A	1
A	G	C	A	T	G	A	C	G	G	G	T	C	C	T	C	A	A	G	G	G	A	T	G	T	T	G	C	C	A
A	G	C	A	T	G	A	C	G	G	G	T	C	C	T	C	A	A	G	G	G	A	T	G	T	T	C	C	G	G	1
A	G	C	A	T	G	A	C	G	G	G	T	C	C	T	C	A	A	G	G	G	A	T	A	T	T	G	C	C	G																	1
A	G	C	A	T	G	A	C	G	G	G	T	C	C	T	C	A	A	G	G	G	A	T	A	T	C	G	C	G	A					1
A	G	C	A	T	G	A	C	G	G	G	T	C	C	T	C	A	A	G	G	G	A	G	A	A	C	C	C	G	G	1
A	G	C	A	T	G	A	C	G	G	G	T	C	C	T	C	A	A	G	C	G	A	T	G	T	T	G	C	C	A							1
A	G	C	A	T	G	A	C	G	G	G	T	C	C	T	C	A	A	G	C	G	A	T	G	T	T	C	T	C	A	1
A	G	C	A	T	G	A	C	G	G	G	T	C	C	T	C	A	A	G	C	G	A	T	G	T	T	C	C	C	A
A	G	C	A	T	G	A	C	G	G	G	T	C	C	T	C	A	A	G	C	G	A	T	A	T	C	C	C	G	G		1
A	G	C	A	T	G	A	C	G	G	G	T	C	C	T	C	A	A	G	C	G	A	G	A	A	C	G	C	G	G					1
A	G	C	A	T	G	A	C	G	G	G	T	C	C	T	C	A	A	G	C	G	A	G	A	A	C	G	C	C	A							1
A	G	C	A	T	G	A	C	G	G	G	T	C	C	T	C	A	A	G	C	G	A	G	A	A	C	C	C	C	G																	1
A	G	C	A	T	G	A	C	G	G	G	T	C	C	T	C	A	A	G	C	A	A	G	A	A	C	C	T	G	A						1
A	G	C	A	T	G	A	C	G	G	G	T	C	C	T	A	A	A	G	C	G	A	T	A	A	C	C	C	G	G												1
A	G	C	A	T	G	A	C	G	G	G	T	C	C	C	C	G	C	C	C	A	G	T	G	T	T	G	C	C	A																	1
A	G	C	A	T	G	A	C	G	G	G	T	C	C	C	C	G	C	C	C	A	G	T	G	T	T	C	C	G	G												1
A	G	C	A	T	G	A	C	G	G	G	T	C	C	C	C	G	C	C	C	A	G	T	G	T	T	C	C	C	A															1
A	G	C	A	T	G	A	C	G	G	G	T	C	C	C	C	G	C	C	C	A	G	T	A	T	C	C	C	G	A	1
A	G	C	A	T	G	A	C	G	G	G	T	C	C	C	C	G	C	C	C	A	G	G	A	A	C	C	C	C	G																	1
A	G	C	A	T	G	A	C	G	G	G	T	C	C	C	C	G	C	C	C	A	A	T	G	T	T	C	C	C	G													1
A	G	C	A	T	G	A	C	G	G	G	T	C	C	C	C	G	C	C	C	A	A	T	A	T	C	G	C	C	G							1
A	G	C	A	T	G	A	C	G	G	G	T	C	C	C	C	G	C	C	C	A	A	G	G	T	T	C	C	C	A
A	G	C	A	T	G	A	C	G	G	G	T	C	C	C	C	A	A	G	G	G	A	T	G	T	C	G	C	C	A													1
A	G	C	A	T	G	A	C	G	G	G	T	C	C	C	C	A	A	G	C	G	G	G	A	T	C	G	C	C	G													1
A	G	C	A	T	G	A	C	G	G	G	T	C	C	C	C	A	A	G	C	G	A	T	A	T	C	G	T	C	G													1
A	G	C	A	T	G	A	C	G	G	G	T	C	C	C	C	A	A	G	C	G	A	T	A	T	C	G	C	G	A	1
A	G	C	A	T	G	A	C	G	G	G	T	C	C	C	C	A	A	G	C	G	A	T	A	T	C	C	C	C	G									1
A	G	C	A	T	G	A	C	G	G	G	C	T	T	T	C	A	A	G	C	G	A	T	A	T	C	C	C	G	A								1
A	G	C	A	T	G	A	C	G	G	G	C	T	T	T	C	A	A	G	C	G	A	G	A	A	C	C	T	G	A								1
A	G	C	A	T	G	A	C	G	G	G	C	T	T	T	C	A	A	G	C	G	A	G	A	A	C	C	C	G	G		1
A	G	C	A	T	G	A	C	G	G	G	C	T	T	T	A	G	C	C	C	A	G	T	G	T	T	G	C	G	G
A	G	C	A	T	G	A	C	G	G	G	C	T	T	T	A	G	C	C	C	A	G	T	G	T	T	C	C	G	G																				1
A	G	C	A	T	G	A	C	G	G	G	C	T	T	T	A	G	C	C	C	A	G	T	G	T	T	C	C	C	A
A	G	C	A	T	G	A	C	G	G	G	C	T	T	T	A	G	C	C	C	A	G	T	G	A	T	G	C	G	A																				1
A	G	C	A	T	G	A	C	G	G	G	C	T	T	T	A	G	C	C	C	A	G	G	A	A	T	C	C	G	A
A	G	C	A	T	G	A	C	G	G	G	C	T	T	T	A	G	C	C	C	A	G	G	A	A	C	C	C	C	A
A	G	C	A	T	G	A	C	G	G	G	C	T	T	T	A	G	C	C	C	A	A	T	G	T	T	G	T	G	A
A	G	C	A	T	G	A	C	G	G	G	C	T	T	T	A	G	C	C	C	A	A	T	G	T	T	G	C	G	A																1
A	G	C	A	T	G	A	C	G	G	G	C	T	T	T	A	G	C	C	C	A	A	G	A	A	C	G	C	C	G
A	G	C	A	T	G	A	C	G	G	G	C	T	T	T	A	A	C	G	C	G	A	T	A	T	C	C	C	G	A				1
A	G	C	A	T	G	A	C	G	G	G	C	T	T	T	A	A	C	G	C	A	A	T	G	T	T	C	T	G	A				1
A	G	C	A	T	G	A	C	G	G	G	C	T	T	T	A	A	A	G	G	G	A	T	G	T	T	G	T	G	A																1
A	G	C	A	T	G	A	C	G	G	G	C	T	T	T	A	A	A	G	G	G	A	T	G	T	T	G	C	C	A									1
A	G	C	A	T	G	A	C	G	G	G	C	T	T	T	A	A	A	G	G	G	A	T	G	T	T	C	T	C	A		1
A	G	C	A	T	G	A	C	G	G	G	C	T	T	T	A	A	A	G	G	A	A	T	A	T	C	G	C	C	G										1
A	G	C	A	T	G	A	C	G	G	G	C	T	T	T	A	A	A	G	C	G	G	G	G	A	C	G	C	C	G															1
A	G	C	A	T	G	A	C	G	G	G	C	T	T	T	A	A	A	G	C	G	A	T	G	T	T	G	C	C	G
A	G	C	A	T	G	A	C	G	G	G	C	T	T	T	A	A	A	G	C	G	A	T	G	T	T	G	C	C	A														1
A	G	C	A	T	G	A	C	G	G	G	C	T	T	T	A	A	A	G	C	G	A	T	G	T	T	C	T	G	A				1
A	G	C	A	T	G	A	C	G	G	G	C	T	T	T	A	A	A	G	C	G	A	T	A	T	C	G	C	C	G									1
A	G	C	A	T	G	A	C	G	G	G	C	T	T	T	A	A	A	G	C	G	A	T	A	T	C	G	C	C	A										1
A	G	C	A	T	G	A	C	G	G	G	C	T	T	T	A	A	A	G	C	G	A	T	A	A	C	G	C	C	G
A	G	C	A	T	G	A	C	G	G	G	C	T	T	T	A	A	A	G	C	G	A	G	G	A	C	G	T	C	G															1
A	G	C	A	T	G	A	C	G	G	G	C	T	T	T	A	A	A	G	C	G	A	G	A	T	C	C	C	C	A
A	G	C	A	T	G	A	C	G	G	G	C	T	T	T	A	A	A	G	C	G	A	G	A	A	C	G	C	C	G
A	G	C	A	T	G	A	C	G	G	G	C	T	T	T	A	A	A	G	C	G	A	G	A	A	C	C	C	C	G										1
A	G	C	A	T	G	A	C	G	G	G	C	T	T	T	A	A	A	G	C	A	A	T	G	T	T	G	C	C	G
A	G	C	A	T	G	A	C	G	G	G	C	T	T	T	A	A	A	G	C	A	A	G	A	A	T	C	C	C	A										1
A	G	C	A	T	G	A	C	G	G	G	C	T	T	T	A	A	A	G	C	A	A	G	A	A	C	G	T	G	A
A	G	C	A	T	G	A	C	G	G	G	C	T	T	T	A	A	A	G	C	A	A	G	A	A	C	C	C	C	G
A	G	C	A	T	G	A	C	G	G	G	C	T	T	C	A	A	A	G	C	G	G	T	A	T	C	G	C	G	A
A	G	C	A	T	G	A	C	G	G	G	C	T	T	C	A	A	A	G	C	G	A	T	A	T	C	G	C	G	A					1
A	G	C	A	T	G	A	C	G	G	G	C	T	C	T	A	G	C	C	C	A	A	G	A	A	C	G	C	G	G
A	G	C	A	T	G	A	C	G	G	G	C	T	C	T	A	G	C	C	C	A	A	G	A	A	C	G	C	C	A
A	G	C	A	T	G	A	C	G	G	G	C	T	C	T	A	A	A	G	C	G	A	T	A	T	C	G	C	G	A
A	G	C	A	T	G	A	C	G	G	G	C	T	C	T	A	A	A	G	C	A	A	G	A	T	C	C	C	C	A							1
A	G	C	A	T	G	A	C	G	G	G	C	T	C	C	A	A	A	G	C	G	A	T	G	T	C	C	C	C	G													1
A	G	C	A	T	G	A	C	G	G	G	C	C	C	T	C	A	A	G	C	G	A	T	G	T	T	G	C	G	A	1
A	G	C	A	T	G	A	C	G	G	G	C	C	C	T	C	A	A	G	C	G	A	T	A	T	C	C	T	C	A	1
A	G	C	A	T	G	A	C	G	G	G	C	C	C	T	C	A	A	G	C	G	A	T	A	T	C	C	C	G	A					1
A	G	C	A	T	G	A	C	G	G	A	T	C	C	C	C	G	C	C	C	A	G	G	A	A	C	C	C	G	A
A	G	C	A	T	G	A	C	G	G	A	C	T	T	T	A	A	A	G	C	G	A	T	A	T	C	G	C	G	A		1
A	G	C	A	T	G	A	C	A	T	G	T	C	C	T	C	A	A	G	G	G	A	T	G	T	T	C	C	G	G																			1
A	G	C	A	T	G	A	C	A	T	G	T	C	C	T	C	A	A	G	G	G	A	T	A	A	T	G	C	C	G														1
A	G	C	A	T	G	A	C	A	T	G	C	T	C	T	A	A	A	G	C	A	A	G	G	T	T	C	T	G	A			1
A	G	C	A	T	G	A	C	A	G	G	T	C	T	T	C	A	A	G	G	G	A	G	A	A	C	C	C	G	G	1
A	G	C	A	T	G	A	C	A	G	G	T	C	T	T	C	A	A	G	C	G	A	T	A	T	C	C	C	G	A		1
A	G	C	A	T	G	A	C	A	G	G	T	C	C	T	C	G	A	G	G	G	A	T	G	T	T	C	T	C	A	1
A	G	C	A	T	G	A	C	A	G	G	T	C	C	T	C	G	A	G	G	G	A	G	A	A	C	G	C	G	A	1
A	G	C	A	T	G	A	C	A	G	G	T	C	C	T	C	A	C	G	G	G	A	G	A	A	C	G	C	G	A	1
A	G	C	A	T	G	A	C	A	G	G	T	C	C	T	C	A	A	G	G	G	G	G	A	T	C	G	C	G	A	1
A	G	C	A	T	G	A	C	A	G	G	T	C	C	T	C	A	A	G	G	G	A	T	G	T	T	C	C	G	G							1
A	G	C	A	T	G	A	C	A	G	G	T	C	C	T	C	A	A	G	G	G	A	T	A	T	C	G	C	G	A		1
A	G	C	A	T	G	A	C	A	G	G	T	C	C	T	C	A	A	G	G	G	A	G	G	A	C	G	C	G	A	1
A	G	C	A	T	G	A	C	A	G	G	T	C	C	T	C	A	A	G	G	G	A	G	A	A	C	C	T	C	A		1
A	G	C	A	T	G	A	C	A	G	G	T	C	C	T	C	A	A	G	G	G	A	G	A	A	C	C	C	G	G		1
A	G	C	A	T	G	A	C	A	G	G	T	C	C	T	C	A	A	G	C	G	A	T	A	T	C	G	C	C	G									1
A	G	C	A	T	G	A	C	A	G	G	T	C	C	C	C	G	C	C	G	A	G	T	G	T	T	C	C	G	G			1
A	G	C	A	T	G	A	C	A	G	G	T	C	C	C	C	G	C	C	C	A	G	T	G	T	T	G	C	G	A		1
A	G	C	A	T	G	A	C	A	G	G	C	T	T	T	A	A	A	G	C	G	A	T	A	T	C	G	C	G	A	1
A	G	C	A	T	G	A	C	A	G	G	C	C	C	T	C	A	A	G	G	G	A	T	G	T	T	C	T	C	A			1
A	G	C	A	T	G	A	C	A	G	G	C	C	C	T	C	A	A	G	G	G	A	G	A	A	C	G	C	G	A	1
A	G	C	A	T	G	A	A	G	T	G	T	C	C	T	C	A	A	G	G	G	A	T	G	T	T	G	C	C	G
A	G	C	A	T	G	A	A	G	T	G	T	C	C	T	C	A	A	G	C	G	G	G	G	T	C	C	C	C	G															1
A	G	C	A	T	G	A	A	G	T	G	T	C	C	T	C	A	A	G	C	G	A	T	G	T	T	G	C	C	A
A	G	C	A	T	G	A	A	G	T	G	T	C	C	T	C	A	A	G	C	G	A	G	A	A	C	G	T	C	G										1
A	G	C	A	T	G	A	A	G	T	G	T	C	C	T	C	A	A	G	C	A	A	G	A	A	C	G	T	G	A						1
A	G	C	A	T	G	A	A	G	T	G	T	C	C	C	C	G	C	C	C	A	G	G	A	T	C	C	C	C	G
A	G	C	A	T	G	A	A	G	T	G	T	C	C	C	C	G	C	C	C	A	A	T	A	T	C	G	C	C	G
A	G	C	A	T	G	A	A	G	T	G	T	C	C	C	C	A	A	G	C	A	G	T	G	T	T	G	C	C	A
A	G	C	A	T	G	A	A	G	T	G	T	C	C	C	C	A	A	G	C	A	G	T	G	T	T	C	C	G	A																			1
A	G	C	A	T	G	A	A	G	T	G	C	T	T	T	A	A	A	G	C	A	A	G	A	T	C	G	C	C	G
A	G	C	A	T	G	A	A	G	T	G	C	T	C	T	A	A	A	G	C	G	A	T	G	T	T	G	C	C	A							1
A	G	C	A	T	G	A	A	G	G	G	T	C	C	C	C	G	C	C	C	A	G	G	A	A	C	C	T	C	A				1
A	G	C	A	T	G	A	A	G	G	G	C	C	C	T	C	A	A	G	C	G	A	T	G	T	T	C	C	G	A					1
A	G	C	A	T	G	A	A	A	T	G	C	T	T	T	A	A	A	G	C	A	A	G	A	T	C	G	C	G	A		1
A	G	C	A	T	A	A	C	G	T	G	T	C	C	T	C	A	A	G	G	G	A	T	G	T	T	G	C	G	G
A	G	C	A	T	A	A	C	G	T	G	T	C	C	T	C	A	A	G	C	A	A	G	A	A	C	G	C	C	G
A	G	C	A	T	A	A	C	G	G	G	C	T	T	T	A	A	A	G	C	G	A	T	G	T	T	C	C	C	G										1
A	G	C	A	T	A	A	C	G	G	G	C	T	C	C	A	G	C	C	C	A	G	T	G	T	T	G	C	G	A
A	G	C	A	C	A	G	C	G	G	G	T	C	C	C	C	G	C	C	C	A	A	T	G	T	T	G	C	C	A
A	G	C	A	C	A	G	C	G	G	G	T	C	C	C	C	G	C	C	C	A	A	T	G	T	C	G	C	C	A														1
A	G	C	A	C	A	G	C	G	G	G	T	C	C	C	C	G	C	C	C	A	A	T	A	A	C	G	T	C	G
A	G	C	A	C	A	G	C	A	G	G	T	C	C	C	C	A	A	G	C	A	G	T	G	T	T	C	C	G	A																		1
A	C	T	G	T	G	A	C	G	T	G	T	C	C	T	C	A	A	G	G	G	A	T	G	T	T	G	C	C	G
A	C	T	G	T	G	A	C	G	T	G	T	C	C	T	C	A	A	G	G	G	A	G	A	T	C	C	C	G	A
A	C	T	G	T	G	A	C	G	T	G	T	C	C	T	C	A	A	G	C	A	G	T	G	T	T	G	C	C	A
A	C	T	G	T	G	A	C	G	T	G	T	C	C	C	C	A	A	G	G	G	A	T	G	T	T	C	C	C	G
A	C	T	G	T	G	A	C	G	G	G	C	T	T	T	A	G	C	C	C	A	A	T	G	T	T	G	C	C	A
A	C	T	G	T	G	A	C	G	G	G	C	T	T	T	A	A	A	G	C	G	A	G	A	A	C	C	C	C	G
A	C	T	G	T	G	A	A	G	T	G	T	C	C	T	C	A	A	G	G	G	A	T	G	T	T	C	T	G	A
A	C	T	G	T	G	A	A	G	T	G	T	C	C	C	C	G	C	C	C	A	G	G	A	A	C	C	C	C	G
A	C	T	G	T	G	A	A	G	T	G	C	T	T	T	A	A	A	G	C	A	A	G	A	A	C	G	T	C	G										1
A	C	T	G	T	G	A	A	A	T	G	T	C	C	T	C	A	A	G	C	G	A	G	A	A	T	C	C	G	G		1
A	C	T	G	T	A	G	C	A	G	A	T	C	C	C	C	G	C	C	C	A	G	T	A	A	C	C	C	C	G
A	C	T	G	T	A	G	C	A	G	A	T	C	C	C	C	G	C	C	C	A	G	G	A	T	C	C	C	C	G
A	C	T	G	T	A	G	C	A	G	A	T	C	C	C	C	G	C	C	C	A	G	G	A	A	C	G	C	C	A
A	C	T	G	C	G	G	C	G	T	G	T	C	C	T	A	A	A	G	G	G	A	T	G	T	T	G	C	C	A
A	C	T	G	C	G	G	C	G	G	G	T	C	C	T	C	A	A	G	C	G	A	T	A	T	C	G	C	G	A	1
A	C	T	G	C	G	G	C	G	G	G	T	C	C	C	C	G	C	C	C	A	G	T	G	T	T	G	C	G	G																1
A	C	T	G	C	G	G	C	G	G	G	T	C	C	C	C	G	C	C	C	A	G	T	G	T	T	C	C	G	A
A	C	T	G	C	G	G	C	G	G	G	T	C	C	C	C	G	C	C	C	A	G	G	G	A	C	G	C	G	A	1
A	C	T	G	C	G	G	C	G	G	G	T	C	C	C	C	G	C	C	C	A	G	G	A	A	C	G	C	G	A	1
A	C	T	G	C	G	G	C	G	G	G	T	C	C	C	C	G	C	C	C	A	G	G	A	A	C	C	C	G	G
A	C	T	G	C	G	G	C	G	G	G	T	C	C	C	C	G	C	C	C	A	A	G	A	A	C	G	T	G	A
A	C	T	G	C	G	G	C	G	G	G	C	C	C	C	C	A	A	G	C	A	A	T	G	T	T	C	C	G	A
A	C	T	G	C	G	G	C	A	G	G	T	C	T	T	C	A	A	G	G	G	A	T	G	T	T	G	C	G	G
A	C	T	G	C	G	G	C	A	G	G	T	C	T	C	C	A	A	G	C	A	G	T	G	T	T	G	T	G	A
A	C	T	G	C	G	G	C	A	G	G	T	C	C	T	C	A	A	G	G	G	A	T	G	T	T	G	C	G	G
A	C	T	G	C	G	G	C	A	G	G	T	C	C	T	C	A	A	G	C	A	G	G	A	A	C	G	T	G	A
A	C	T	G	C	G	G	C	A	G	G	T	C	C	C	C	G	C	C	C	A	G	G	A	A	C	C	C	G	G
A	C	T	G	C	G	G	C	A	G	G	T	C	C	C	C	A	A	G	C	A	G	G	A	A	C	C	C	G	A
A	C	T	G	C	G	A	C	G	T	G	C	C	T	T	A	A	A	G	C	A	A	T	G	T	T	G	C	C	A
A	C	T	G	C	G	A	A	G	T	G	T	C	C	C	C	G	A	C	C	A	G	T	G	T	T	G	C	C	A
A	C	T	G	C	A	G	C	G	T	G	T	C	C	T	C	G	C	C	C	A	A	T	G	T	T	C	C	C	G															1
A	C	T	G	C	A	G	C	G	T	G	T	C	C	T	C	A	A	G	C	G	A	T	A	T	C	C	C	C	A									1
A	C	T	G	C	A	G	C	G	T	G	T	C	C	C	C	G	C	C	C	G	A	T	A	T	C	C	C	C	G													1
A	C	T	G	C	A	G	C	G	T	G	T	C	C	C	C	G	C	C	C	G	A	T	A	A	C	C	C	C	G													1
A	C	T	G	C	A	G	C	G	T	G	T	C	C	C	C	G	C	C	C	A	G	T	G	T	T	C	C	C	G															1
A	C	T	G	C	A	G	C	G	T	G	T	C	C	C	C	G	C	C	C	A	G	G	A	A	C	C	C	C	G													1
A	C	T	G	C	A	G	C	G	T	G	T	C	C	C	C	G	C	C	C	A	A	G	A	A	C	C	C	C	G															1
A	C	T	G	C	A	G	C	G	T	G	T	C	C	C	C	A	A	G	C	G	A	T	G	T	T	C	C	C	G							1
A	C	T	G	C	A	G	C	G	T	G	T	C	C	C	C	A	A	G	C	A	A	T	G	T	T	C	C	C	G															1
A	C	T	G	C	A	G	C	G	T	G	C	T	T	T	A	G	C	C	C	A	G	T	G	T	T	C	C	C	G																	1
A	C	T	G	C	A	G	C	G	T	G	C	T	T	T	A	A	A	G	C	A	A	T	A	A	C	C	C	C	G																	1
A	C	T	G	C	A	G	C	G	T	G	C	T	T	T	A	A	A	G	C	A	A	G	A	T	C	G	C	G	A	1
A	C	T	G	C	A	G	C	G	G	G	T	T	C	C	C	G	C	C	C	A	G	T	G	T	T	C	T	G	A																			1
A	C	T	G	C	A	G	C	G	G	G	T	T	C	C	C	G	C	C	C	A	A	T	G	T	T	C	T	G	A																			1
A	C	T	G	C	A	G	C	G	G	G	T	C	T	T	C	G	C	C	C	A	G	T	G	T	T	C	C	G	A																1
A	C	T	G	C	A	G	C	G	G	G	T	C	T	C	C	G	C	C	C	A	G	G	A	A	C	G	C	G	A	1
A	C	T	G	C	A	G	C	G	G	G	T	C	C	T	C	G	C	C	C	A	G	T	G	T	T	C	C	C	G										1
A	C	T	G	C	A	G	C	G	G	G	T	C	C	T	C	G	C	C	C	A	G	G	A	A	C	G	C	C	G															1
A	C	T	G	C	A	G	C	G	G	G	T	C	C	T	C	G	C	C	C	A	A	G	A	A	C	G	T	G	A
A	C	T	G	C	A	G	C	G	G	G	T	C	C	T	C	A	A	G	G	G	A	T	G	T	T	G	C	C	G
A	C	T	G	C	A	G	C	G	G	G	T	C	C	T	C	A	A	G	G	G	A	T	G	T	T	C	T	G	G
A	C	T	G	C	A	G	C	G	G	G	T	C	C	T	C	A	A	G	G	G	A	T	G	T	T	C	T	G	A
A	C	T	G	C	A	G	C	G	G	G	T	C	C	T	C	A	A	G	G	G	A	T	A	T	C	C	C	C	G
A	C	T	G	C	A	G	C	G	G	G	T	C	C	T	C	A	A	G	G	G	A	G	A	A	C	C	C	C	G
A	C	T	G	C	A	G	C	G	G	G	T	C	C	T	C	A	A	G	C	G	A	T	G	T	T	C	C	G	A
A	C	T	G	C	A	G	C	G	G	G	T	C	C	T	C	A	A	G	C	G	A	T	A	T	C	C	C	C	G									1
A	C	T	G	C	A	G	C	G	G	G	T	C	C	T	C	A	A	G	C	G	A	G	A	A	C	G	C	G	A		1
A	C	T	G	C	A	G	C	G	G	G	T	C	C	T	C	A	A	G	C	A	G	T	A	T	T	C	C	C	A															1
A	C	T	G	C	A	G	C	G	G	G	T	C	C	T	C	A	A	G	C	A	G	G	A	A	C	C	C	C	A							1
A	C	T	G	C	A	G	C	G	G	G	T	C	C	C	C	G	C	C	G	G	A	T	G	T	T	C	C	C	G															1
A	C	T	G	C	A	G	C	G	G	G	T	C	C	C	C	G	C	C	C	G	G	G	A	A	C	C	C	C	G															1
A	C	T	G	C	A	G	C	G	G	G	T	C	C	C	C	G	C	C	C	G	A	T	G	T	T	C	C	C	G															1
A	C	T	G	C	A	G	C	G	G	G	T	C	C	C	C	G	C	C	C	G	A	G	A	A	C	G	C	C	G														1
A	C	T	G	C	A	G	C	G	G	G	T	C	C	C	C	G	C	C	C	A	G	T	G	T	C	G	C	C	A
A	C	T	G	C	A	G	C	G	G	G	T	C	C	C	C	G	C	C	C	A	G	T	G	T	C	C	C	C	A
A	C	T	G	C	A	G	C	G	G	G	T	C	C	C	C	G	C	C	C	A	G	T	A	T	T	C	T	C	G														1
A	C	T	G	C	A	G	C	G	G	G	T	C	C	C	C	G	C	C	C	A	G	T	A	T	T	C	C	C	G														1
A	C	T	G	C	A	G	C	G	G	G	T	C	C	C	C	G	C	C	C	A	G	T	A	T	C	G	C	G	A	1
A	C	T	G	C	A	G	C	G	G	G	T	C	C	C	C	G	C	C	C	A	G	T	A	T	C	G	C	C	A															1
A	C	T	G	C	A	G	C	G	G	G	T	C	C	C	C	G	C	C	C	A	G	G	A	T	C	G	C	G	G
A	C	T	G	C	A	G	C	G	G	G	T	C	C	C	C	G	C	C	C	A	G	G	A	T	C	C	C	G	A
A	C	T	G	C	A	G	C	G	G	G	T	C	C	C	C	G	C	C	C	A	G	G	A	T	C	C	C	C	G													1
A	C	T	G	C	A	G	C	G	G	G	T	C	C	C	C	G	C	C	C	A	G	G	A	A	T	G	C	C	G							1
A	C	T	G	C	A	G	C	G	G	G	T	C	C	C	C	G	C	C	C	A	A	T	G	T	T	G	T	G	A
A	C	T	G	C	A	G	C	G	G	G	T	C	C	C	C	G	C	C	C	A	A	T	G	T	T	G	T	C	A
A	C	T	G	C	A	G	C	G	G	G	T	C	C	C	C	G	C	C	C	A	A	T	G	T	T	C	C	C	A
A	C	T	G	C	A	G	C	G	G	G	T	C	C	C	C	G	C	C	C	A	A	T	G	T	C	G	C	C	G													1
A	C	T	G	C	A	G	C	G	G	G	T	C	C	C	C	G	C	C	C	A	A	T	G	A	T	C	C	C	G															1
A	C	T	G	C	A	G	C	G	G	G	T	C	C	C	C	G	C	C	C	A	A	T	A	T	C	C	C	G	A																1
A	C	T	G	C	A	G	C	G	G	G	T	C	C	C	C	G	C	C	C	A	A	T	A	T	C	C	C	C	G													1
A	C	T	G	C	A	G	C	G	G	G	T	C	C	C	C	G	C	C	C	A	A	T	A	A	T	G	T	C	A																	1
A	C	T	G	C	A	G	C	G	G	G	T	C	C	C	C	G	C	C	C	A	A	T	A	A	C	G	T	G	A
A	C	T	G	C	A	G	C	G	G	G	T	C	C	C	C	G	C	C	C	A	A	T	A	A	C	G	C	C	G														1
A	C	T	G	C	A	G	C	G	G	G	T	C	C	C	C	G	C	C	C	A	A	T	A	A	C	C	C	C	G																	1
A	C	T	G	C	A	G	C	G	G	G	T	C	C	C	C	G	C	C	C	A	A	G	A	A	C	G	C	G	G
A	C	T	G	C	A	G	C	G	G	G	T	C	C	C	C	G	C	C	C	A	A	G	A	A	C	C	C	G	G												1
A	C	T	G	C	A	G	C	G	G	G	T	C	C	C	C	G	A	C	C	A	G	T	G	T	T	G	C	G	A																				1
A	C	T	G	C	A	G	C	G	G	G	T	C	C	C	C	G	A	C	C	A	G	G	A	A	C	C	C	C	A
A	C	T	G	C	A	G	C	G	G	G	T	C	C	C	C	A	C	C	C	A	G	T	G	T	T	G	C	G	A			1
A	C	T	G	C	A	G	C	G	G	G	T	C	C	C	C	A	A	G	G	G	A	T	G	T	T	G	C	G	A											1
A	C	T	G	C	A	G	C	G	G	G	T	C	C	C	C	A	A	G	G	G	A	T	G	T	T	G	C	C	G
A	C	T	G	C	A	G	C	G	G	G	T	C	C	C	C	A	A	G	G	G	A	T	G	T	T	G	C	C	A															1
A	C	T	G	C	A	G	C	G	G	G	T	C	C	C	C	A	A	G	G	G	A	T	G	T	T	C	C	C	G										1
A	C	T	G	C	A	G	C	G	G	G	T	C	C	C	C	A	A	G	G	G	A	T	G	T	C	G	C	C	G															1
A	C	T	G	C	A	G	C	G	G	G	T	C	C	C	C	A	A	G	G	G	A	T	A	T	C	G	C	G	A											1
A	C	T	G	C	A	G	C	G	G	G	T	C	C	C	C	A	A	G	G	G	A	T	A	A	C	G	C	C	G														1
A	C	T	G	C	A	G	C	G	G	G	T	C	C	C	C	A	A	G	G	G	A	G	A	A	C	G	T	C	G
A	C	T	G	C	A	G	C	G	G	G	T	C	C	C	C	A	A	G	C	G	G	G	A	A	C	G	T	C	G
A	C	T	G	C	A	G	C	G	G	G	T	C	C	C	C	A	A	G	C	G	A	T	G	T	T	G	C	C	A
A	C	T	G	C	A	G	C	G	G	G	T	C	C	C	C	A	A	G	C	G	A	T	G	T	T	C	C	C	G
A	C	T	G	C	A	G	C	G	G	G	T	C	C	C	C	A	A	G	C	G	A	T	A	T	C	C	C	C	G									1
A	C	T	G	C	A	G	C	G	G	G	T	C	C	C	C	A	A	G	C	G	A	G	A	A	C	G	C	G	A
A	C	T	G	C	A	G	C	G	G	G	T	C	C	C	C	A	A	G	C	A	G	T	G	T	T	G	T	G	A																1
A	C	T	G	C	A	G	C	G	G	G	T	C	C	C	C	A	A	G	C	A	G	T	G	T	T	C	C	G	G
A	C	T	G	C	A	G	C	G	G	G	T	C	C	C	C	A	A	G	C	A	G	T	G	T	C	G	C	C	G
A	C	T	G	C	A	G	C	G	G	G	T	C	C	C	C	A	A	G	C	A	G	T	G	T	C	C	C	C	A
A	C	T	G	C	A	G	C	G	G	G	T	C	C	C	C	A	A	G	C	A	G	T	A	T	T	C	C	C	A															1
A	C	T	G	C	A	G	C	G	G	G	T	C	C	C	C	A	A	G	C	A	G	G	G	A	T	C	C	C	G
A	C	T	G	C	A	G	C	G	G	G	T	C	C	C	C	A	A	G	C	A	G	G	A	A	C	G	T	C	A
A	C	T	G	C	A	G	C	G	G	G	T	C	C	C	C	A	A	G	C	A	A	T	G	T	T	C	C	G	G
A	C	T	G	C	A	G	C	G	G	G	T	C	C	C	C	A	A	G	C	A	A	T	G	T	T	C	C	G	A
A	C	T	G	C	A	G	C	G	G	G	T	C	C	C	C	A	A	G	C	A	A	G	A	A	C	G	T	G	A
A	C	T	G	C	A	G	C	G	G	G	T	C	C	C	C	A	A	G	C	A	A	G	A	A	C	C	C	G	G												1
A	C	T	G	C	A	G	C	G	G	G	T	C	C	C	A	A	A	G	C	A	A	G	G	T	T	C	C	C	G
A	C	T	G	C	A	G	C	G	G	G	C	T	T	T	A	G	C	C	C	A	G	T	G	T	T	G	C	G	G																1
A	C	T	G	C	A	G	C	G	G	G	C	T	T	T	A	G	C	C	C	A	G	T	G	T	T	C	C	G	G
A	C	T	G	C	A	G	C	G	G	G	C	T	T	T	A	G	C	C	C	A	G	G	G	T	T	C	C	C	G																	1
A	C	T	G	C	A	G	C	G	G	G	C	T	T	T	A	G	C	C	C	A	A	T	G	T	T	C	C	C	G														1
A	C	T	G	C	A	G	C	G	G	G	C	T	T	T	A	A	A	G	C	G	A	T	G	T	T	G	C	G	A		1
A	C	T	G	C	A	G	C	G	G	G	C	T	T	T	A	A	A	G	C	A	G	T	G	T	T	G	C	G	A
A	C	T	G	C	A	G	C	G	G	G	C	T	T	T	A	A	A	G	C	A	A	T	G	T	T	G	C	G	A											1
A	C	T	G	C	A	G	C	G	G	G	C	T	T	T	A	A	A	G	C	A	A	T	G	T	T	C	T	G	A
A	C	T	G	C	A	G	C	G	G	G	C	T	T	T	A	A	A	G	C	A	A	T	G	T	T	C	C	G	G
A	C	T	G	C	A	G	C	G	G	G	C	T	T	T	A	A	A	G	C	A	A	G	A	T	C	C	C	C	G									1
A	C	T	G	C	A	G	C	G	G	G	C	T	T	T	A	A	A	G	C	A	A	G	A	A	C	G	T	C	G																	1
A	C	T	G	C	A	G	C	G	G	G	C	T	T	C	A	A	C	G	C	G	A	T	A	T	C	C	C	G	G				1
A	C	T	G	C	A	G	C	G	G	G	C	T	C	T	A	G	C	C	C	A	G	T	G	T	T	G	T	G	A
A	C	T	G	C	A	G	C	G	G	G	C	T	C	T	A	G	C	C	C	A	G	T	G	T	T	C	C	C	G
A	C	T	G	C	A	G	C	G	G	G	C	C	C	T	C	A	A	G	C	G	A	T	A	T	C	G	C	G	A	1
A	C	T	G	C	A	G	C	G	G	G	C	C	C	T	C	A	A	G	C	G	A	T	A	T	C	C	C	G	A					1
A	C	T	G	C	A	G	C	G	G	G	C	C	C	C	C	G	C	C	C	A	G	T	G	T	T	G	C	G	G																1
A	C	T	G	C	A	G	C	G	G	G	C	C	C	C	C	G	C	C	C	A	G	T	G	T	T	G	C	G	A
A	C	T	G	C	A	G	C	G	G	G	C	C	C	C	C	G	C	C	C	A	G	T	G	T	T	G	C	C	G
A	C	T	G	C	A	G	C	G	G	G	C	C	C	C	C	G	C	C	C	A	G	T	G	T	T	C	C	C	A
A	C	T	G	C	A	G	C	G	G	G	C	C	C	C	C	G	C	C	C	A	G	G	A	A	C	C	C	G	A
A	C	T	G	C	A	G	C	G	G	G	C	C	C	C	A	G	C	C	C	A	G	T	G	T	T	G	C	G	A			1
A	C	T	G	C	A	G	C	G	G	A	T	C	C	C	C	G	C	C	C	A	G	T	A	T	C	G	C	C	G										1
A	C	T	G	C	A	G	C	G	G	A	T	C	C	C	C	G	C	C	C	A	G	G	G	T	T	C	C	G	G								1
A	C	T	G	C	A	G	C	G	G	A	T	C	C	C	C	G	C	C	C	A	G	G	G	T	C	G	C	C	A							1
A	C	T	G	C	A	G	C	G	G	A	T	C	C	C	C	A	A	G	C	A	A	G	A	T	C	G	C	G	A											1
A	C	T	G	C	A	G	C	G	G	A	T	C	C	C	A	G	C	C	C	A	G	G	A	A	C	C	C	C	G										1
A	C	T	G	C	A	G	C	A	T	G	T	C	C	T	C	A	A	G	G	G	A	T	G	T	T	G	C	C	G
A	C	T	G	C	A	G	C	A	T	G	T	C	C	C	C	G	C	C	C	A	G	T	A	T	T	C	C	C	G														1
A	C	T	G	C	A	G	C	A	T	G	T	C	C	C	C	A	A	G	C	A	G	T	G	T	T	G	C	C	G
A	C	T	G	C	A	G	C	A	T	A	T	C	C	T	C	G	C	C	C	A	G	T	A	A	C	G	C	C	A														1
A	C	T	G	C	A	G	C	A	T	A	T	C	C	T	C	G	C	C	C	A	G	G	A	T	C	G	C	C	G														1
A	C	T	G	C	A	G	C	A	G	G	T	T	T	T	A	A	A	G	C	A	A	G	G	A	C	G	T	C	G
A	C	T	G	C	A	G	C	A	G	G	T	T	C	T	C	A	A	G	G	G	A	T	G	T	T	C	C	G	G																			1
A	C	T	G	C	A	G	C	A	G	G	T	C	T	T	C	A	A	G	G	G	A	T	G	T	T	C	C	G	G
A	C	T	G	C	A	G	C	A	G	G	T	C	T	C	C	A	A	G	G	G	A	T	A	A	C	G	T	C	G													1
A	C	T	G	C	A	G	C	A	G	G	T	C	T	C	C	A	A	G	C	A	G	T	G	T	C	G	C	C	G													1
A	C	T	G	C	A	G	C	A	G	G	T	C	C	T	C	G	C	C	C	A	G	G	G	T	T	G	C	C	A
A	C	T	G	C	A	G	C	A	G	G	T	C	C	T	C	G	C	C	C	A	A	G	A	A	C	G	T	C	A
A	C	T	G	C	A	G	C	A	G	G	T	C	C	T	C	G	A	G	G	G	A	T	G	T	T	G	C	C	A
A	C	T	G	C	A	G	C	A	G	G	T	C	C	T	C	A	C	C	C	A	G	T	A	A	C	C	C	C	G
A	C	T	G	C	A	G	C	A	G	G	T	C	C	T	C	A	A	G	G	G	G	G	A	A	C	C	C	C	G
A	C	T	G	C	A	G	C	A	G	G	T	C	C	T	C	A	A	G	G	G	A	T	G	T	T	C	C	C	A
A	C	T	G	C	A	G	C	A	G	G	T	C	C	T	C	A	A	G	G	G	A	T	G	T	C	G	C	G	A
A	C	T	G	C	A	G	C	A	G	G	T	C	C	T	C	A	A	G	G	G	A	G	A	A	C	G	T	C	G										1
A	C	T	G	C	A	G	C	A	G	G	T	C	C	T	C	A	A	G	G	G	A	G	A	A	C	G	C	C	A							1
A	C	T	G	C	A	G	C	A	G	G	T	C	C	T	C	A	A	G	G	G	A	G	A	A	C	C	T	G	A
A	C	T	G	C	A	G	C	A	G	G	T	C	C	T	C	A	A	G	G	G	A	G	A	A	C	C	C	C	G
A	C	T	G	C	A	G	C	A	G	G	T	C	C	T	C	A	A	G	G	A	G	T	G	T	T	G	C	C	A
A	C	T	G	C	A	G	C	A	G	G	T	C	C	T	C	A	A	G	C	G	A	T	G	T	T	G	C	G	G
A	C	T	G	C	A	G	C	A	G	G	T	C	C	T	C	A	A	G	C	G	A	T	A	T	T	G	C	G	G
A	C	T	G	C	A	G	C	A	G	G	T	C	C	T	C	A	A	G	C	A	G	T	G	T	T	G	C	G	A
A	C	T	G	C	A	G	C	A	G	G	T	C	C	T	C	A	A	G	C	A	G	T	G	T	T	G	C	C	A
A	C	T	G	C	A	G	C	A	G	G	T	C	C	T	C	A	A	G	C	A	G	G	A	A	C	G	T	G	A
A	C	T	G	C	A	G	C	A	G	G	T	C	C	T	C	A	A	G	C	A	G	G	A	A	C	C	C	C	A
A	C	T	G	C	A	G	C	A	G	G	T	C	C	T	C	A	A	G	C	A	A	T	G	T	T	G	C	G	A
A	C	T	G	C	A	G	C	A	G	G	T	C	C	T	C	A	A	G	C	A	A	G	A	T	C	G	C	C	A
A	C	T	G	C	A	G	C	A	G	G	T	C	C	T	C	A	A	G	C	A	A	G	A	A	C	C	C	C	G										1
A	C	T	G	C	A	G	C	A	G	G	T	C	C	T	A	A	A	G	G	G	A	T	G	T	T	C	C	G	G
A	C	T	G	C	A	G	C	A	G	G	T	C	C	C	C	G	C	C	G	G	A	T	G	T	T	C	T	G	A
A	C	T	G	C	A	G	C	A	G	G	T	C	C	C	C	G	C	C	C	G	G	T	G	T	T	G	C	C	G
A	C	T	G	C	A	G	C	A	G	G	T	C	C	C	C	G	C	C	C	A	G	T	G	T	T	G	C	G	G
A	C	T	G	C	A	G	C	A	G	G	T	C	C	C	C	G	C	C	C	A	G	T	G	T	T	C	C	G	A
A	C	T	G	C	A	G	C	A	G	G	T	C	C	C	C	G	C	C	C	A	G	T	A	T	C	G	C	C	G
A	C	T	G	C	A	G	C	A	G	G	T	C	C	C	C	G	C	C	C	A	G	G	A	T	C	C	C	C	G
A	C	T	G	C	A	G	C	A	G	G	T	C	C	C	C	G	C	C	C	A	G	G	A	A	T	C	C	G	G
A	C	T	G	C	A	G	C	A	G	G	T	C	C	C	C	G	C	C	C	A	G	G	A	A	C	G	T	C	G																	1
A	C	T	G	C	A	G	C	A	G	G	T	C	C	C	C	G	C	C	C	A	G	G	A	A	C	G	C	C	G																	1
A	C	T	G	C	A	G	C	A	G	G	T	C	C	C	C	G	C	C	C	A	A	G	A	A	C	G	T	G	A
A	C	T	G	C	A	G	C	A	G	G	T	C	C	C	C	G	C	C	C	A	A	G	A	A	C	G	T	C	G
A	C	T	G	C	A	G	C	A	G	G	T	C	C	C	C	G	A	G	C	A	G	T	G	T	T	G	C	C	G
A	C	T	G	C	A	G	C	A	G	G	T	C	C	C	C	A	A	G	G	G	A	T	G	T	T	C	C	G	G
A	C	T	G	C	A	G	C	A	G	G	T	C	C	C	C	A	A	G	G	G	A	T	G	T	T	C	C	C	G
A	C	T	G	C	A	G	C	A	G	G	T	C	C	C	C	A	A	G	G	G	A	T	G	T	T	C	C	C	A
A	C	T	G	C	A	G	C	A	G	G	T	C	C	C	C	A	A	G	G	G	A	T	G	T	C	G	T	C	G
A	C	T	G	C	A	G	C	A	G	G	T	C	C	C	C	A	A	G	G	G	A	T	A	T	T	G	C	C	A
A	C	T	G	C	A	G	C	A	G	G	T	C	C	C	C	A	A	G	G	G	A	T	A	A	T	G	C	C	A														1
A	C	T	G	C	A	G	C	A	G	G	T	C	C	C	C	A	A	G	G	G	A	G	A	A	C	G	C	G	A
A	C	T	G	C	A	G	C	A	G	G	T	C	C	C	C	A	A	G	G	A	G	T	G	T	T	G	C	C	G
A	C	T	G	C	A	G	C	A	G	G	T	C	C	C	C	A	A	G	C	G	A	T	A	T	C	G	C	G	A
A	C	T	G	C	A	G	C	A	G	G	T	C	C	C	C	A	A	G	C	A	G	T	G	T	T	G	T	C	G
A	C	T	G	C	A	G	C	A	G	G	T	C	C	C	C	A	A	G	C	A	G	T	G	T	T	G	C	G	G
A	C	T	G	C	A	G	C	A	G	G	T	C	C	C	C	A	A	G	C	A	G	T	G	T	T	C	T	C	G
A	C	T	G	C	A	G	C	A	G	G	T	C	C	C	C	A	A	G	C	A	G	T	G	T	C	C	C	G	A
A	C	T	G	C	A	G	C	A	G	G	T	C	C	C	C	A	A	G	C	A	G	T	G	A	T	G	C	C	A														1
A	C	T	G	C	A	G	C	A	G	G	T	C	C	C	C	A	A	G	C	A	G	T	G	A	C	C	C	C	G
A	C	T	G	C	A	G	C	A	G	G	T	C	C	C	C	A	A	G	C	A	G	T	A	T	T	C	C	C	G															1
A	C	T	G	C	A	G	C	A	G	G	T	C	C	C	C	A	A	G	C	A	G	T	A	A	C	G	C	C	A
A	C	T	G	C	A	G	C	A	G	G	T	C	C	C	C	A	A	G	C	A	G	G	G	T	T	G	C	G	A
A	C	T	G	C	A	G	C	A	G	G	T	C	C	C	C	A	A	G	C	A	G	G	G	T	T	C	C	C	G
A	C	T	G	C	A	G	C	A	G	G	T	C	C	C	C	A	A	G	C	A	G	G	A	T	C	G	C	G	A																			1
A	C	T	G	C	A	G	C	A	G	G	T	C	C	C	C	A	A	G	C	A	G	G	A	A	C	G	T	C	G
A	C	T	G	C	A	G	C	A	G	G	T	C	C	C	C	A	A	G	C	A	G	G	A	A	C	G	C	C	G
A	C	T	G	C	A	G	C	A	G	G	T	C	C	C	C	A	A	G	C	A	G	G	A	A	C	C	C	G	A
A	C	T	G	C	A	G	C	A	G	G	T	C	C	C	C	A	A	G	C	A	A	T	G	T	T	G	C	G	A																				1
A	C	T	G	C	A	G	C	A	G	G	T	C	C	C	C	A	A	G	C	A	A	T	G	T	T	G	C	C	G
A	C	T	G	C	A	G	C	A	G	G	T	C	C	C	A	G	C	C	C	A	G	G	A	A	C	G	C	C	G
A	C	T	G	C	A	G	C	A	G	G	T	C	C	C	A	G	C	C	C	A	G	G	A	A	C	C	C	C	G																	1
A	C	T	G	C	A	G	C	A	G	G	T	C	C	C	A	G	A	G	C	A	G	T	G	T	T	C	C	C	G
A	C	T	G	C	A	G	C	A	G	G	T	C	C	C	A	A	A	G	C	A	G	T	G	T	T	G	C	C	G
A	C	T	G	C	A	G	C	A	G	G	T	C	C	C	A	A	A	G	C	A	A	T	G	T	T	C	C	C	G
A	C	T	G	C	A	G	C	A	G	G	C	T	T	T	A	A	A	G	C	G	A	T	G	T	T	C	C	G	G
A	C	T	G	C	A	G	C	A	G	G	C	T	T	T	A	A	A	G	C	A	G	G	A	T	C	G	C	C	A
A	C	T	G	C	A	G	C	A	G	G	C	T	T	T	A	A	A	G	C	A	A	T	G	T	T	G	T	C	G
A	C	T	G	C	A	G	C	A	G	G	C	T	T	T	A	A	A	G	C	A	A	G	A	A	C	G	T	C	G																	1
A	C	T	G	C	A	G	C	A	G	G	C	T	T	T	A	A	A	G	C	A	A	G	A	A	C	G	C	G	A											1
A	C	T	G	C	A	G	C	A	G	G	C	T	C	C	A	G	C	C	C	A	G	T	G	T	T	C	C	G	A
A	C	T	G	C	A	G	C	A	G	G	C	T	C	C	A	A	A	G	C	G	A	T	G	T	T	C	C	G	A
A	C	T	G	C	A	G	C	A	G	G	C	C	T	T	A	A	A	G	C	A	A	T	G	T	T	G	T	C	G
A	C	T	G	C	A	G	C	A	G	G	C	C	C	T	C	A	A	G	C	G	A	T	G	T	T	C	C	G	G			1
A	C	T	G	C	A	G	C	A	G	G	C	C	C	C	C	A	A	G	C	A	G	T	G	T	T	G	C	G	A
A	C	T	G	C	A	G	C	A	G	A	T	C	T	T	C	A	A	G	C	G	G	G	A	A	C	G	C	G	A																				1
A	C	T	G	C	A	G	C	A	G	A	T	C	T	C	C	G	C	C	C	A	G	G	A	A	C	G	C	C	A
A	C	T	G	C	A	G	C	A	G	A	T	C	T	C	C	G	C	C	C	A	G	G	A	A	C	C	T	G	A																				1
A	C	T	G	C	A	G	C	A	G	A	T	C	C	T	C	G	C	C	C	A	G	T	G	T	T	C	C	G	A
A	C	T	G	C	A	G	C	A	G	A	T	C	C	T	C	G	C	C	C	A	G	G	A	T	C	C	C	C	G														1
A	C	T	G	C	A	G	C	A	G	A	T	C	C	T	C	G	C	C	C	A	A	T	G	T	T	G	C	C	G															1
A	C	T	G	C	A	G	C	A	G	A	T	C	C	T	C	G	C	C	C	A	A	T	G	T	T	G	C	C	A																	1
A	C	T	G	C	A	G	C	A	G	A	T	C	C	T	C	A	A	G	C	A	G	T	G	T	T	G	C	G	A
A	C	T	G	C	A	G	C	A	G	A	T	C	C	C	C	G	C	G	C	A	G	G	A	A	C	G	C	G	A																			1
A	C	T	G	C	A	G	C	A	G	A	T	C	C	C	C	G	C	C	G	A	G	T	G	T	T	C	C	C	G
A	C	T	G	C	A	G	C	A	G	A	T	C	C	C	C	G	C	C	C	G	G	G	A	A	C	G	C	G	A																			1
A	C	T	G	C	A	G	C	A	G	A	T	C	C	C	C	G	C	C	C	G	G	G	A	A	C	G	C	C	G															1
A	C	T	G	C	A	G	C	A	G	A	T	C	C	C	C	G	C	C	C	G	G	G	A	A	C	C	C	C	G							1
A	C	T	G	C	A	G	C	A	G	A	T	C	C	C	C	G	C	C	C	G	A	T	G	T	T	C	C	G	A
A	C	T	G	C	A	G	C	A	G	A	T	C	C	C	C	G	C	C	C	A	G	T	G	T	T	G	T	C	G																	1
A	C	T	G	C	A	G	C	A	G	A	T	C	C	C	C	G	C	C	C	A	G	T	G	T	T	G	T	C	A
A	C	T	G	C	A	G	C	A	G	A	T	C	C	C	C	G	C	C	C	A	G	T	G	T	T	C	T	C	A		1
A	C	T	G	C	A	G	C	A	G	A	T	C	C	C	C	G	C	C	C	A	G	T	G	T	T	C	C	C	A
A	C	T	G	C	A	G	C	A	G	A	T	C	C	C	C	G	C	C	C	A	G	T	G	T	C	G	T	C	G																	1
A	C	T	G	C	A	G	C	A	G	A	T	C	C	C	C	G	C	C	C	A	G	T	G	T	C	G	C	C	G																	1
A	C	T	G	C	A	G	C	A	G	A	T	C	C	C	C	G	C	C	C	A	G	T	A	T	T	C	C	G	G
A	C	T	G	C	A	G	C	A	G	A	T	C	C	C	C	G	C	C	C	A	G	T	A	T	C	C	T	G	A		1
A	C	T	G	C	A	G	C	A	G	A	T	C	C	C	C	G	C	C	C	A	G	T	A	T	C	C	C	G	G											1
A	C	T	G	C	A	G	C	A	G	A	T	C	C	C	C	G	C	C	C	A	G	T	A	T	C	C	C	G	A																			1
A	C	T	G	C	A	G	C	A	G	A	T	C	C	C	C	G	C	C	C	A	G	T	A	T	C	C	C	C	G
A	C	T	G	C	A	G	C	A	G	A	T	C	C	C	C	G	C	C	C	A	G	T	A	A	C	G	C	C	A
A	C	T	G	C	A	G	C	A	G	A	T	C	C	C	C	G	C	C	C	A	G	T	A	A	C	C	C	G	A
A	C	T	G	C	A	G	C	A	G	A	T	C	C	C	C	G	C	C	C	A	G	G	G	T	T	G	C	G	A																				1
A	C	T	G	C	A	G	C	A	G	A	T	C	C	C	C	G	C	C	C	A	G	G	G	A	T	C	C	G	G																			1
A	C	T	G	C	A	G	C	A	G	A	T	C	C	C	C	G	C	C	C	A	G	G	G	A	C	G	C	C	A													1
A	C	T	G	C	A	G	C	A	G	A	T	C	C	C	C	G	C	C	C	A	G	G	A	T	T	G	C	C	G
A	C	T	G	C	A	G	C	A	G	A	T	C	C	C	C	G	C	C	C	A	G	G	A	T	C	G	C	G	G
A	C	T	G	C	A	G	C	A	G	A	T	C	C	C	C	G	C	C	C	A	G	G	A	T	C	G	C	C	A																	1
A	C	T	G	C	A	G	C	A	G	A	T	C	C	C	C	G	C	C	C	A	G	G	A	T	C	C	C	C	G														1
A	C	T	G	C	A	G	C	A	G	A	T	C	C	C	C	G	C	C	C	A	G	G	A	A	T	C	C	G	G												1
A	C	T	G	C	A	G	C	A	G	A	T	C	C	C	C	G	C	C	C	A	G	G	A	A	C	G	T	C	A										1
A	C	T	G	C	A	G	C	A	G	A	T	C	C	C	C	G	C	C	C	A	G	G	A	A	C	C	T	C	G
A	C	T	G	C	A	G	C	A	G	A	T	C	C	C	C	G	C	C	C	A	A	T	G	T	T	G	T	C	G
A	C	T	G	C	A	G	C	A	G	A	T	C	C	C	C	G	C	C	C	A	A	T	G	T	C	G	C	C	G									1
A	C	T	G	C	A	G	C	A	G	A	T	C	C	C	C	G	C	C	C	A	A	T	A	T	T	G	C	C	A													1
A	C	T	G	C	A	G	C	A	G	A	T	C	C	C	C	G	C	C	C	A	A	T	A	T	C	C	C	G	A																				1
A	C	T	G	C	A	G	C	A	G	A	T	C	C	C	C	G	C	C	C	A	A	T	A	A	C	G	C	G	A								1
A	C	T	G	C	A	G	C	A	G	A	T	C	C	C	C	G	C	C	C	A	A	G	A	T	C	C	C	C	G										1
A	C	T	G	C	A	G	C	A	G	A	T	C	C	C	C	G	C	C	C	A	A	G	A	A	C	G	T	C	G
A	C	T	G	C	A	G	C	A	G	A	T	C	C	C	C	G	A	G	G	G	A	T	A	A	T	C	C	C	G
A	C	T	G	C	A	G	C	A	G	A	T	C	C	C	C	G	A	C	C	A	G	G	A	A	C	C	C	G	A
A	C	T	G	C	A	G	C	A	G	A	T	C	C	C	C	G	A	C	C	A	G	G	A	A	C	C	C	C	G										1
A	C	T	G	C	A	G	C	A	G	A	T	C	C	C	C	A	C	C	C	A	G	G	A	A	C	G	C	G	A											1
A	C	T	G	C	A	G	C	A	G	A	T	C	C	C	C	A	C	C	C	A	G	G	A	A	C	C	C	C	G
A	C	T	G	C	A	G	C	A	G	A	T	C	C	C	C	A	A	G	G	G	A	G	A	A	C	G	C	C	A
A	C	T	G	C	A	G	C	A	G	A	T	C	C	C	C	A	A	G	C	G	A	T	G	T	T	G	C	G	A																				1
A	C	T	G	C	A	G	C	A	G	A	T	C	C	C	C	A	A	G	C	G	A	G	A	A	C	C	C	C	G																	1
A	C	T	G	C	A	G	C	A	G	A	T	C	C	C	C	A	A	G	C	A	G	T	G	T	T	G	C	C	G
A	C	T	G	C	A	G	C	A	G	A	T	C	C	C	C	A	A	G	C	A	G	T	G	T	T	C	C	G	A																		1
A	C	T	G	C	A	G	C	A	G	A	T	C	C	C	C	A	A	G	C	A	G	T	G	T	T	C	C	C	G										1
A	C	T	G	C	A	G	C	A	G	A	T	C	C	C	C	A	A	G	C	A	G	T	G	T	T	C	C	C	A										1
A	C	T	G	C	A	G	C	A	G	A	T	C	C	C	C	A	A	G	C	A	A	G	A	A	T	C	C	C	A										1
A	C	T	G	C	A	G	C	A	G	A	T	C	C	C	C	A	A	G	C	A	A	G	A	A	C	C	C	G	G												1
A	C	T	G	C	A	G	C	A	G	A	T	C	C	C	C	A	A	G	C	A	A	G	A	A	C	C	C	C	G
A	C	T	G	C	A	G	C	A	G	A	T	C	C	C	A	G	C	C	C	A	G	T	G	T	T	C	C	C	A
A	C	T	G	C	A	G	C	A	G	A	T	C	C	C	A	G	C	C	C	A	G	G	A	A	C	G	C	C	A										1
A	C	T	G	C	A	G	C	A	G	A	T	C	C	C	A	G	C	C	C	A	G	G	A	A	C	C	C	C	G																	1
A	C	T	G	C	A	G	C	A	G	A	T	C	C	C	A	G	A	G	G	G	G	G	G	A	T	C	C	C	G
A	C	T	G	C	A	G	C	A	G	A	C	T	T	T	C	A	A	G	C	A	G	T	G	A	T	G	C	C	A														1
A	C	T	G	C	A	G	C	A	G	A	C	T	T	T	A	A	A	G	C	A	A	T	G	T	T	G	T	C	G
A	C	T	G	C	A	G	C	A	G	A	C	T	T	T	A	A	A	G	C	A	A	G	A	A	C	G	C	G	A																			1
A	C	T	G	C	A	G	C	A	G	A	C	C	C	C	C	G	C	C	C	A	G	T	G	T	T	G	C	C	A
A	C	T	G	C	A	G	A	G	G	G	T	C	C	C	A	G	C	C	C	A	A	T	G	T	T	G	T	C	G															1
A	C	T	G	C	A	G	A	A	G	G	T	T	C	T	C	A	A	G	G	G	A	T	G	T	T	C	C	G	G																			1
A	C	T	G	C	A	G	A	A	G	G	T	C	C	T	C	A	A	G	G	G	A	T	G	T	T	C	C	G	G																		1
A	C	T	G	C	A	G	A	A	G	G	T	C	C	C	C	G	C	C	C	A	G	G	A	T	C	G	C	C	G										1
A	C	T	G	C	A	G	A	A	G	A	T	C	C	C	C	G	C	C	C	A	G	G	A	T	C	G	C	G	A												1
A	C	T	G	C	A	G	A	A	G	A	T	C	C	C	C	G	C	C	C	A	G	G	A	A	C	C	C	G	G											1
A	C	T	G	C	A	G	A	A	G	A	T	C	C	C	C	G	C	C	C	A	G	G	A	A	C	C	C	C	G
A	C	T	G	C	A	A	C	G	G	G	T	C	C	C	C	G	C	C	C	A	G	T	G	T	T	G	C	G	A			1
A	C	T	G	C	A	A	C	G	G	G	T	C	C	C	C	G	C	C	C	A	G	T	G	T	T	G	C	C	A															1
A	C	T	G	C	A	A	C	G	G	G	T	C	C	C	C	A	A	G	G	G	A	T	G	T	T	G	C	C	A															1
A	C	T	G	C	A	A	C	G	G	A	T	C	C	C	C	G	C	C	C	A	G	G	A	A	C	G	C	G	A																				1
A	C	T	G	C	A	A	C	A	G	G	T	C	C	C	C	G	C	C	C	A	G	T	G	T	T	C	C	G	G
A	C	T	G	C	A	A	C	A	G	G	T	C	C	C	C	A	A	G	C	A	G	T	G	T	T	G	C	C	G
A	C	T	G	C	A	A	C	A	G	A	T	C	C	C	C	G	A	C	C	A	G	G	A	A	C	G	C	G	A											1
A	C	T	G	C	A	A	A	A	T	G	T	C	C	T	A	A	A	G	C	G	A	G	A	A	C	C	C	C	G									1
A	C	T	G	C	A	A	A	A	G	G	T	C	C	C	C	A	A	G	C	A	G	T	G	T	T	C	C	G	A																				1
A	C	T	A	T	G	A	C	G	T	G	T	C	T	T	A	A	A	G	C	G	A	G	G	T	T	G	C	G	A
A	C	T	A	T	G	A	C	G	T	G	T	C	C	T	A	A	A	G	G	G	A	T	A	T	C	G	C	C	G														1
A	C	T	A	T	G	A	A	G	T	G	C	T	T	T	A	A	A	G	C	A	A	G	A	T	C	G	C	G	G
A	C	T	A	T	A	A	A	G	T	A	C	C	C	T	C	G	A	C	C	G	G	G	A	T	C	G	C	C	G														1
A	C	T	A	C	G	G	C	G	G	G	T	C	C	T	C	G	C	C	C	A	G	G	G	T	T	C	C	G	A
A	C	T	A	C	G	G	C	G	G	G	T	C	C	C	C	G	C	C	C	A	G	T	G	T	T	C	C	G	A
A	C	T	A	C	A	G	C	G	G	G	T	C	T	C	C	G	C	C	C	A	G	T	G	T	T	C	C	G	A
A	C	T	A	C	A	G	C	G	G	G	T	C	C	T	C	A	A	G	G	G	A	T	G	T	T	G	C	C	G
A	C	T	A	C	A	G	C	G	G	G	T	C	C	T	C	A	A	G	C	G	A	T	G	A	T	G	C	G	A	1
A	C	T	A	C	A	G	C	G	G	G	T	C	C	C	C	G	C	C	C	A	G	T	G	T	T	C	C	G	A
A	C	T	A	C	A	G	C	G	G	G	T	C	C	C	C	G	C	C	C	A	G	T	G	T	C	G	C	C	A
A	C	T	A	C	A	G	C	G	G	G	T	C	C	C	C	G	C	C	C	A	G	G	A	A	T	C	C	C	A
A	C	T	A	C	A	G	C	G	G	G	T	C	C	C	C	G	C	C	C	A	G	G	A	A	C	C	C	G	G	1
A	C	T	A	C	A	G	C	G	G	G	T	C	C	C	C	A	A	G	C	A	A	G	A	A	C	G	T	G	A
A	C	T	A	C	A	G	C	G	G	G	T	C	C	C	C	A	A	G	C	A	A	G	A	A	C	G	T	C	G
A	C	T	A	C	A	G	C	G	G	G	T	C	C	C	A	G	C	C	C	A	G	G	A	A	T	C	C	C	G
A	C	T	A	C	A	G	C	G	G	G	C	T	T	T	A	A	A	G	C	A	A	G	A	A	C	C	C	C	G
A	C	T	A	C	A	G	C	G	G	G	C	C	C	C	A	G	C	C	C	A	G	G	A	A	T	C	C	C	G
A	C	T	A	C	A	G	C	A	G	G	T	C	C	T	C	A	A	G	G	G	A	T	G	T	T	G	T	C	A
A	C	T	A	C	A	G	C	A	G	G	T	C	C	T	C	A	A	G	G	G	A	T	G	T	C	C	C	G	G
A	C	T	A	C	A	G	C	A	G	G	T	C	C	T	C	A	A	G	G	G	A	T	G	A	T	G	C	G	A																				1
A	C	T	A	C	A	G	C	A	G	G	T	C	C	T	C	A	A	G	G	G	A	G	A	A	C	G	C	G	G
A	C	T	A	C	A	G	C	A	G	G	T	C	C	T	C	A	A	G	C	A	G	T	G	T	T	C	C	G	A
A	C	T	A	C	A	G	C	A	G	G	T	C	C	C	C	G	C	C	C	A	G	T	G	T	T	C	C	C	A
A	C	T	A	C	A	G	C	A	G	G	T	C	C	C	C	G	C	C	C	A	G	G	A	A	C	C	C	C	A
A	C	T	A	C	A	G	C	A	G	G	T	C	C	C	A	G	A	G	C	A	G	T	A	T	T	G	C	C	G
A	C	T	A	C	A	G	C	A	G	A	T	C	C	C	C	G	C	C	C	A	G	T	G	T	T	G	C	G	G
A	C	T	A	C	A	G	C	A	G	A	T	C	C	C	C	G	C	C	C	A	G	G	A	A	C	G	C	G	A																			1
A	C	T	A	C	A	G	C	A	G	A	T	C	C	C	C	G	C	C	C	A	G	G	A	A	C	C	C	G	A
A	C	C	G	T	A	A	C	G	T	G	T	C	C	T	C	A	A	G	G	G	A	G	G	T	T	G	C	G	A																				1
A	C	C	G	T	A	A	C	A	G	G	T	C	C	T	C	A	A	G	G	G	A	G	A	A	C	G	C	G	A	1
A	C	C	G	C	A	G	C	G	G	G	T	C	C	C	C	A	A	G	G	G	A	G	A	A	C	C	C	C	G							1
A	C	C	G	C	A	G	C	A	G	A	T	C	C	C	C	G	C	C	C	A	G	T	A	A	C	G	C	C	A														1
A	C	C	G	C	A	G	C	A	G	A	T	C	C	C	C	G	C	C	C	A	G	G	A	A	C	G	C	C	G										1
A	C	C	G	C	A	G	C	A	G	A	T	C	C	C	C	G	C	C	C	A	G	G	A	A	C	C	C	C	G										1
A	C	C	A	T	G	A	C	G	T	G	T	C	C	T	C	A	A	G	G	G	A	G	G	T	T	C	C	C	G										1
A	C	C	A	T	G	A	C	G	T	G	T	C	C	T	A	A	A	G	C	A	A	G	A	A	T	C	C	C	G
A	C	C	A	T	G	A	C	G	T	G	T	C	C	C	C	A	A	G	G	G	A	T	G	T	T	G	C	C	A															1
A	C	C	A	T	G	A	C	A	T	G	T	C	C	T	C	A	A	G	C	A	A	T	G	T	T	C	C	C	G
A	C	C	A	T	G	A	A	G	T	G	T	C	C	T	A	A	A	G	G	G	A	T	G	T	T	G	C	C	A
A	C	C	A	C	G	A	C	G	T	G	T	C	C	C	C	A	A	C	G	A	A	T	A	T	C	G	C	C	A															1
																														252	162	82	72	94	100	96	102	96	150	108	94	84	80	72	86	106	82	100	114
																														*note:New collected populations (ISO639-3 codes)
[truncated: 23 more columns]
